# Supplementary material for: Two human milk–like synthetic bacterial communities displayed contrasted impacts on barrier and immune responses in an intestinal quadricellular model
Source: ISME Commun. 2024 Jan 12;4(1):ycad019. doi: 10.1093/ismeco/ycad019 (PMC10897888; doi:10.1093/ismeco/ycad019)
Supplement: Supplementary_Table_1_revised_ycad019 [file supplementary_table_1_revised_ycad019.xlsx]

## Sheet: Feuil1
Supplementary table 1: List of the media used in the study for human milk bacterial isolation
Abréviation	Name/composition1	Targeted bacteria
BHI-Yec	Brain Heart Infusion medium (BD, Franklin Lakes, NJ, USA) supplemented with 1% yeast extract (Biokar, Pantin, France) and 0.05% L-cysteine-hydrochloride (Sigma-Aldrich, St. Quentin Fallavier, France)	non-selective
BA	Columbia II medium containing 5% sheep blood (BD, Le Pont de Claix, France)	enriched medium favouring growth of fastidious microorganisms
YCFA	Yeast extract Casitone and Fatty Acids (Swab et al, 2019)2	anaerobic bacteria commonly present in the gut
PYG	Peptone Yeast Glucose modified from DSMZ (medium 104 : PYG modified)	anaerobic bacteria
WCc	Wilkins Chalgren (BD, Franklin Lakes, NJ, USA) medium supplemented with 0.05% L-cysteine-hydrochloride	anaerobic bacteria
MRSc	Man Rogosa Sharp (BD, Franklin Lakes, NJ, USA) medium supplemented with 0.05% L-cysteine-hydrochloride	Lactobacilli
WCcm	WCc supplemented with 50 mg/L mupirocin (Sigma-Aldrich, St. Quentin Fallavier, France)	inhibit the growth of the dominant Staphylococci and favor the isolation of Bifidobacterium spp. and other mupirocin-resistant bacteria
MRScm	MRSc supplemented with 50 mg/L mupirocin	inhibit the growth of the dominant Staphylococci and favor the isolation of Bifidobacterium spp. and other mupirocin-resistant bacteria
WCcm Enrichment	enrichment of each HM sample in WCcm for 24h before spreading on WCcm agar plates	promote subdominant mupirocin-resistant bacteria
1 All media were incubated anaerobically using anaerobic jars for 1 to 3 days, except BHI-YEc which was incubated in both aerobic and anaerobic conditions
2 Schwab C, Voney E, Ramirez Garcia A, Vischer M, Lacroix C. Characterization of the Cultivable Microbiota in Fresh and Stored Mature Human Breast Milk. Front Microbiol. 2019 Nov 20;10:2666.
Additional media used for the growth of specific isolates
Abréviation	Name/composition3	Targeted bacteria
BHI-YEc lac	BHI-YEc supplemented with 1% tween 80 (Sigma-Aldrich, St. Quentin Fallavier, France)	Corynebacterium sp.
BHI-YEc T80	BHI-YEc supplemented with 1.5% sodium lactate (Sigma-Aldrich, St. Louis, MO, USA)	Veillonella dispar
TSE	Tryptic soy broth (Biokar, Pantin, France) supplemented with 1% yeast extract	non-selective
YEL	Yeast Extract Lactate (Hettinga et al, 1968)4	used for Propionibacterium freudenreichii CIRM BIA 129 (control strain)
M17glu	M17 broth (BD, Le Pont de Claix, France) supplemented with 1% glucose (Grosseron, Coueron, France)	used for Lactococcus lactis MG1363 (control strain)
3 All media were incubated aerobically except for YEL which was incubated anaerobically
4 Hettinga DH, Vedamuthu ER, Reinbold GW. Pouch Method for Isolating and Enumerating Propionibacteria1. J Dairy Sci. 1968;51:1707.
