# Supplementary material for: Two human milk–like synthetic bacterial communities displayed contrasted impacts on barrier and immune responses in an intestinal quadricellular model
Source: ISME Commun. 2024 Jan 12;4(1):ycad019. doi: 10.1093/ismeco/ycad019 (PMC10897888; doi:10.1093/ismeco/ycad019)
Supplement: Supplementary_Table_2_revised_ycad019 [file supplementary_table_2_revised_ycad019.xlsx]

## Sheet: Feuil1
Supplementary Table 2: List of the of 84 HM strains and 2 control strains used in the study: medium of bacterial isolation, bacterial growth conditions and cytokine (IL10 and TNF-α) secretion of PBMC stimulated by these strains and by cells alone (Control).
ID1	Accession number 8	Identification	Phylum	Class	Familly	Donnor	Medium of isolation2	Bacteria growth conditions3			PBMC results5
								Medium2	O24	Growth time (days)	normalized IL-10 production			Normalized TNF-α production			MDS Group
Bb1	CIRM BIA 2844	Bifidobacterium breve	Actinomycetota	Actinomycetes	Bifidobacteriaceae	20019-35	YCFA	MRSc	-	3	2.53	±	1.01	1.20	±	0.57	G1
Bb2	CIRM BIA 2845	Bifidobacterium breve	Actinomycetota	Actinomycetes	Bifidobacteriaceae	20019-34	WCcm Enrichment	MRSc	-	3	2.26	±	0.36	0.58	±	0.46	G1
Cg2	CIRM BIA 2851	Cutibacterium granulosum	Actinomycetota	Actinomycetes	Propionibacteriaceae	20019-23	MRScm	PYG	-	2	3.15	±	0.64	0.46	±	0.23	G1
Cg5	CIRM BIA 2848	Cutibacterium granulosum	Actinomycetota	Actinomycetes	Propionibacteriaceae	20019-10	BHIYEc	PYG	-	2	3.96	±	1.07	2.19	±	0.14	G1
Sc1	CIRMBP-1634	Staphylococcus capitis	Bacillota	Bacilli	Staphylococcaceae	20019-16	YCFA	TSE	++	2	3.70	±	1.48	0.31	±	0.57	G1
Vd	CIRM BIA 2842	Veillonella dispar	Bacillota	Negativicutes	Veillonellaceae	20019-31	WCc	BHI-YEc lac	-	5	2.89	±	0.50	1.13	±	0.03	G1
Cs1		Corynebacterium simulans	Actinomycetota	Actinomycetes	Corynebacteriaceae	20019-32	MRSc	BHI-YEc T80	+	2	2.18	±	0.24	6.67	±	2.12	G2
Cs2	CIRM BIA 2853	Corynebacterium simulans	Actinomycetota	Actinomycetes	Corynebacteriaceae	20019-31	WCcm Enrichment	BHI-YEc T80	+	2	2.09	±	0.41	2.16	±	1.42	G2
Cav1		Cutibacterium avidum	Actinomycetota	Actinomycetes	Propionibacteriaceae	20019-37	WCcm	PYG	-	1	1.88	±	0.68	1.81	±	2.44	G2
Cav2		Cutibacterium avidum	Actinomycetota	Actinomycetes	Propionibacteriaceae	20019-40	WCcm	PYG	-	1	1.83	±	0.35	4.73	±	1.84	G2
Ef2		Enterococcus faecalis	Bacillota	Bacilli	Enterococcaceae	20019-23	WCcm Enrichment	TSE	+	1	2.23	±	0.86	3.04	±	2.81	G2
Ml	CIRM BIA 2843	Micrococcus luteus	Actinomycetota	Actinomycetes	Micrococcaceae	20019-28	BHIYEc	BHI-YEc	++	2	2.05	±	1.26	4.56	±	2.53	G2
Ra1		Rothia amarae	Actinomycetota	Actinomycetes	Micrococcaceae	20019-17	WCcm Enrichment	BHI-YEc	++	2	3.34	±	0.91	3.87	±	0.93	G2
Rm2	CIRM BIA 2847	Rothia mucilaginosa	Actinomycetota	Actinomycetes	Micrococcaceae	20019-40	BHIYEc	BHI-YEc	++	2	1.88	±	0.41	4.29	±	0.74	G2
Ss2	CIRM BIA 2846	Streptococcus salivarius	Bacillota	Bacilli	Streptococcaceae	20019-37	BHIYEc	TSE	+	1	1.94	±	0.63	5.39	±	1.20	G2
Ct1		Corynebacterium tuberculostearicum	Actinomycetota	Actinomycetes	Corynebacteriaceae	20019-32	WCc	BHI-YEc T80	+	2	0.57	±	0.21	0.94	±	0.31	G3
Ck4		Corynebacterium kroppenstedtii	Actinomycetota	Actinomycetes	Corynebacteriaceae	20019-5	WCcm Enrichment	BHI-YEc T80	-	5	2.58	±	0.83	0.94	±	0.08	G3
Cg1		Cutibacterium granulosum	Actinomycetota	Actinomycetes	Propionibacteriaceae	20019-2	WCcm Enrichment	PYG	-	1	2.64	±	0.50	1.07	±	0.36	G3
Cg3		Cutibacterium granulosum	Actinomycetota	Actinomycetes	Propionibacteriaceae	20019-31	BA	PYG	-	3	0.52	±	0.25	0.90	±	0.43	G3
Cg4		Cutibacterium granulosum	Actinomycetota	Actinomycetes	Propionibacteriaceae	20019-41	WCcm	PYG	-	1	0.21	±	0.59	0.91	±	0.56	G3
Ca2	CIRM BIA 2849	Cutibacterium acnes	Actinomycetota	Actinomycetes	Propionibacteriaceae	20019-10	WCc	PYG	-	2	2.50	±	0.47	0.94	±	0.24	G3
Gs		Gemella sanguinis	Bacillota	Bacilli	Bacillaceae	20019-21	PYG	BHI-YEc	+	2	0.65	±	0.49	0.32	±	0.12	G3
Kr2		Kocuria rhizophila	Actinomycetota	Actinomycetes	Micrococcaceae	20019-11	BHIYEc	BHI-YEc	+	5	2.28	±	0.86	1.02	±	0.19	G3
Ra2		Rothia amarae	Actinomycetota	Actinomycetes	Micrococcaceae	20019-17	WCcm Enrichment	WCc	++	2	0.82	±	0.14	1.09	±	0.26	G3
Rm1		Rothia mucilaginosa	Actinomycetota	Actinomycetes	Micrococcaceae	20019-17	YCFA	BHI-YEc	++	1	1.26	±	0.11	1.34	±	0.45	G3
Sc2		Staphylococcus capitis	Bacillota	Bacilli	Staphylococcaceae	20019-17	WCcm	TSE	++	2	1.04	±	0.30	0.77	±	0.90	G3
Se4	CIRMBP-1633	Staphylococcus epidermidis	Bacillota	Bacilli	Staphylococcaceae	20019-12	MRSc	BHI-YEc	+	1	1.41	±	0.21	0.29	±	0.12	G3
Sha	CIRMBP-1635	Staphylococcus haemolyticus	Bacillota	Bacilli	Staphylococcaceae	20019-16	BHIYEc	BHI-YEc	+	1	1.30	±	0.46	2.37	±	0.30	G3
Ss4		Streptococcus sanguinis	Bacillota	Bacilli	Streptococcaceae	20019-17	BA	TSE	+	1	1.16	±	0.09	0.48	±	0.40	G3
Wn2	CIRM BIA 2850	Winkia neuii	Actinomycetota	Actinomycetes	Actinomycetaceae	20019-11	WCcm Enrichment	BHI-YEc	-	2	1.63	±	1.81	0.40	±	0.26	G3
Bh		Bacillus horneckiae	Bacillota	Bacilli	Bacillaceae	20019-3	BHIYEc	BHI-YEc	+	1	1.49	±	0.61	0.77	±	0.14	G4
Bbi	CIRM BIA 2840	Bifidobacterium bifidum	Actinomycetota	Actinomycetes	Bifidobacteriaceae	20019-10	WCcm Enrichment	MRSc	-	3	1.02	±	0.20	0.90	±	0.16	G4
Cke		Corynebacterium kefirresidentii	Actinomycetota	Actinomycetes	Corynebacteriaceae	20019-37	WCcm Enrichment	BHI-YEc T80	+	2	0.27	±	0.24	0.55	±	0.50	G4
Ct2		Corynebacterium kefirresidentii	Actinomycetota	Actinomycetes	Corynebacteriaceae	20019-16	WCcm Enrichment	BHI-YEc T81	+	3	0.84	±	0.16	0.57	±	0.13	G4
Ck2		Corynebacterium kroppenstedtii	Actinomycetota	Actinomycetes	Corynebacteriaceae	20019-26	MRScm	BHI-YEc T80	+	5	0.53	±	0.18	1.56	±	0.24	G4
Ck3	CIRM BIA 2852	Corynebacterium kroppenstedtii	Actinomycetota	Actinomycetes	Corynebacteriaceae	20019-31	MRScm	BHI-YEc T80	+	2	0.48	±	0.08	0.48	±	0.82	G4
Cs3		Corynebacterium simulans	Actinomycetota	Actinomycetes	Corynebacteriaceae	20019-40	WCcm	BHI-YEc T80	+	2	0.28	±	0.23	0.60	±	1.08	G4
Ct3		Corynebacterium tuberculostearicum	Actinomycetota	Actinomycetes	Corynebacteriaceae	20019-18	WCcm Enrichment	BHI-YEc T80	+	2	0.70	±	0.25	0.55	±	0.30	G4
Ca1		Cutibacterium acnes	Actinomycetota	Actinomycetes	Propionibacteriaceae	20019-3	YCFA	PYG	-	2	1.72	±	2.02	0.81	±	0.35	G4
Ca3		Cutibacterium acnes	Actinomycetota	Actinomycetes	Propionibacteriaceae	20019-11	WCcm	PYG	-	5	1.17	±	0.55	2.78	±	0.15	G4
Ca5		Cutibacterium acnes	Actinomycetota	Actinomycetes	Propionibacteriaceae	20019-12	BA	PYG	-	2	0.93	±	0.55	0.69	±	0.56	G4
Cav3		Cutibacterium avidum	Actinomycetota	Actinomycetes	Propionibacteriaceae	20019-3	WCcm Enrichment	PYG	-	1	1.47	±	0.36	1.59	±	0.20	G4
Ef3		Enterococcus faecalis	Bacillota	Bacilli	Enterococcaceae	20019-10	PYG	TSE	+	1	1.25	±	0.05	1.31	±	0.13	G4
Fm		Finegoldia magna	Bacillota	Clostridia	Peptoniphilaceae	20019-5	WCcm	WCc	-	2	1.42	±	0.48	1.19	±	0.88	G4
Kr1		Kocuria rhizophila	Actinomycetota	Actinomycetes	Micrococcaceae	20019-3	BHIYEc	BHI-YEc	+	5	1.52	±	0.97	0.86	±	0.11	G4
Lg	CIRM BIA 2841	Lactobacillus gasseri	Bacillota	Bacilli	Lactobacillaceae	20019-31	MRSc	MRSc	-	2	0.51	±	0.54	1.89	±	1.46	G4
So1		Schaalia odontolytica	Actinomycetota	Actinomycetes	Actinomycetaceae	20019-10	MRScm	BHI-YEc	-	2	1.25	±	0.24	0.40	±	0.28	G4
So2		Schaalia odontolytica	Actinomycetota	Actinomycetes	Actinomycetaceae	20019-14	WCcm Enrichment	BHI-YEc	-	2	0.87	±	0.26	0.76	±	0.12	G4
Se1		Staphylococcus epidermidis	Bacillota	Bacilli	Staphylococcaceae	20019-3	PYG	BHI-YEc	+	1	1.55	±	0.46	0.69	±	0.20	G4
Sh1		Staphylococcus hominis	Bacillota	Bacilli	Staphylococcaceae	20019-25	YCFA	BHI-YEc	++	2	0.61	±	0.57	0.77	±	0.87	G4
Sh2		Staphylococcus hominis	Bacillota	Bacilli	Staphylococcaceae	20019-5	BA	BHI-YEc	+	1	1.47	±	0.56	0.89	±	0.13	G4
Sl2		Staphylococcus lugdunensis	Bacillota	Bacilli	Staphylococcaceae	20019-2	BHIYEc	BHI-YEc	+	1	1.74	±	0.18	1.07	±	0.08	G4
Ssa		Staphylococcus saccharolyticus	Bacillota	Bacilli	Staphylococcaceae	20019-32	WCc	PYG	++	2	0.55	±	0.50	2.11	±	1.66	G4
Sc3		Staphylococcus capitis	Bacillota	Bacilli	Staphylococcaceae	20019-1	PYG	BHI-YEc	+	2	2.78	±	0.38	1.86	±	0.17	G4
Se2		Staphylococcus epidermidis	Bacillota	Bacilli	Staphylococcaceae	20019-10	BA	BHI-YEc	+	1	1.22	±	0.18	2.56	±	0.07	G4
Sh3		Staphylococcus hominis	Bacillota	Bacilli	Staphylococcaceae	20019-2	YCFA	BHI-YEc	+	1	2.16	±	0.18	1.41	±	0.08	G4
Sl3		Staphylococcus lugdunensis	Bacillota	Bacilli	Staphylococcaceae	20019-10	BHIYEc	BHI-YEc	+	1	1.39	±	0.14	0.78	±	0.10	G4
Sl4		Staphylococcus lugdunensis	Bacillota	Bacilli	Staphylococcaceae	20019-10	BHIYEc	BHI-YEc	+	1	1.31	±	0.23	3.62	±	0.18	G4
Sp		Staphylococcus petrasii	Bacillota	Bacilli	Staphylococcaceae	20019-12	BHIYEc	BHI-YEc	+	1	1	±	1.04	0.66	±	0.77	G4
Si2		Streptococcus infantis	Bacillota	Bacilli	Streptococcaceae	20019-40	BHIYEc	TSE	+	1	0.36	±	0.33	0.30	±	1.15	G4
Sm1		Streptococcus mitis	Bacillota	Bacilli	Streptococcaceae	20019-31	WCc	TSE	+	1	0.47	±	0.16	0.38	±	0.30	G4
Sm2		Streptococcus mitis	Bacillota	Bacilli	Streptococcaceae	20019-2	PYG	BHI-YEc	+	1	2.27	±	0.39	1.37	±	0.40	G4
Sor		Streptococcus oralis	Bacillota	Bacilli	Streptococcaceae	20019-21	BHIYEc	TSE	+	1	0.61	±	0.14	1.11	±	0.26	G4
Ss3		Streptococcus salivarius	Bacillota	Bacilli	Streptococcaceae	20019-1	BHIYEc	BHI-YEc	+	2	1.78	±	1.17	0.84	±	0.25	G4
Sm4		Streptococcus mitis	Bacillota	Bacilli	Streptococcaceae	20019-12	PYG	TSE	+	3	0.99	±	0.35	0.97	±	0.23	G4
Wn1		Winkia neuii	Actinomycetota	Actinomycetes	Actinomycetaceae	20019-11	MRScm	BHI-YEc	-	2	1.05	±	0.52	2.74	±	0.18	G4
Aa		Amycolatopsis albidoflavus	Actinomycetota	Actinomycetes	Pseudonocardiaceae	20019-11	MRScm	BHI-YEc	-	2	0.86	±	0.35	2.93	±	0.66	G5
Ck1		Corynebacterium kroppenstedtii	Actinomycetota	Actinomycetes	Corynebacteriaceae	20019-24	MRScm	BHI-YEc T80	+	5	0.37	±	0.03	5.53	±	0.10	G5
Ca4		Cutibacterium acnes	Actinomycetota	Actinomycetes	Propionibacteriaceae	20019-13	WCcm	PYG	-	2	0.57	±	0.35	3.46	±	0.54	G5
Ef1		Enterococcus faecalis	Bacillota	Bacilli	Enterococcaceae	20019-24	PYG	TSE	+	1	0.22	±	0.06	1.12	±	2.17	G5
Ef4		Enterococcus faecalis	Bacillota	Bacilli	Enterococcaceae	20019-11	BHIYEc	TSE	+	1	0.86	±	0.06	1.96	±	0.27	G5
Lj	CIRM BIA 2839	Lactobacillus jensenii	Bacillota	Bacilli	Lactobacillaceae	20019-11	MRSc	MRSc	-	1	0.76	±	0.42	1.08	±	1.39	G5
Rm3		Rothia mucilaginosa	Actinomycetota	Actinomycetes	Micrococcaceae	20019-5	WCcm	WCc	++	2	1.04	±	0.12	1.24	±	0.35	G5
Sl1		Staphylococcus lugdunensis	Bacillota	Bacilli	Staphylococcaceae	20019-34	BHIYEc	BHI-YEc	+	1	0.02	±	0.07	0.50	±	2.52	G5
Sw1		Staphylococcus warneri	Bacillota	Bacilli	Staphylococcaceae	20019-2	BHIYEc	TSE	+	1	1.12	±	0.23	1.14	±	0.08	G5
Sw2		Staphylococcus warneri	Bacillota	Bacilli	Staphylococcaceae	20019-16	YCFA	TSE	++	1	0.55	±	0.10	4.02	±	1.33	G5
Sw3		Staphylococcus warneri	Bacillota	Bacilli	Staphylococcaceae	20019-17	BHIYEc	TSE	++	1	0.50	±	0.13	5.56	±	0.96	G5
Se3		Staphylococcus epidermidis	Bacillota	Bacilli	Staphylococcaceae	20019-11	BHIYEc	BHI-YEc	+	1	0.87	±	0.30	3.26	±	0.35	G5
Sh4		Staphylococcus hominis	Bacillota	Bacilli	Staphylococcaceae	20019-4	WCc	BHI-YEc	+	3	1.08	±	0.25	1.50	±	0.36	G5
Si1	CIRMBP-1636	Streptococcus infantis	Bacillota	Bacilli	Streptococcaceae	20019-28	WCc	TSE	+	1	0.17	±	0.30	0.42	±	1.30	G5
Sper		Streptococcus peroris	Bacillota	Bacilli	Streptococcaceae	20019-0	BHIYEc	TSE	+	1	1.49	±	0.12	1.72	±	2.11	G5
Ss1		Streptococcus salivarius	Bacillota	Bacilli	Streptococcaceae	20019-24	PYG	TSE	+	1	0.32	±	0.12	5.33	±	1.02	G5
Sm3		Streptococcus mitis	Bacillota	Bacilli	Streptococcaceae	20019-13	PYG	BHI-YEc	+	1	0.57	±	0.11	3.59	±	0.37	G5
Ss5		Streptococcus salivarius	Bacillota	Bacilli	Streptococcaceae	20019-11	BHIYEc	BHI-YEc	+	1	0.99	±	0.10	1.70	±	0.56	G5
MG6		Lactococcus lactis	Bacillota	Bacilli	Streptococcaceae			M17glu	+	2	2.37	±	1.22	1.15	±	0.31	Control +
C1296		Propionibacterium freudenreichii	Actinomycetota	Actinomycetes	Propionibacteriaceae			YEL	-	3	3.38	±	1.93	2.33	±	1.13	Control +
Control7											< 7.00			< 7.00			Cell control
1 The immunomodulatory function of HM bacteria on PBMC was studied on a subset of 84 isolates selected according to the following criteria: species were selected to cover the taxonomic diversity of HM, while discarding pathogenic species such as Staphylococcus aureus, Streptococcus anginosus or Klebsiella pneumoniae from the selection. Besides, only one isolate per species per mother was retained…
8 accession number of strains in the collection of the CIRM-BIA Biological Resource Center (Rennes, France) or CIRM-BP Biological Resource Center (Tours, France) (https://www6.inrae.fr/cirm_eng/BRC-collection-and-catalogue)
