# Supplementary material for: Two human milk–like synthetic bacterial communities displayed contrasted impacts on barrier and immune responses in an intestinal quadricellular model
Source: ISME Commun. 2024 Jan 12;4(1):ycad019. doi: 10.1093/ismeco/ycad019 (PMC10897888; doi:10.1093/ismeco/ycad019)
Supplement: Supplementary_Table_3_revised_ycad019 [file supplementary_table_3_revised_ycad019.xlsx]

## Sheet: Individual bacteria
Supplementary Table 3: List of the genes studied within the epithelial (Caco2, HT29-MTX and M cells) or THP1 cells of the quadricellular model stimulated with the individual bacteria or bacterial SynComs.
Gene	Cell type	Function	Protein	PCR type1	Usable for the study2
COX2 (PTGS2)	Epithelial	Immune	Cyclooxygenase-2	SC	x
CXCL8	Epithelial	Immune	Interleukin 8	MW	x
IFNG	Epithelial	Immune	Interferon Gamma	SC
IL-10	Epithelial	Immune	Interleukin 10	MW	x
IL-12	Epithelial	Immune	Interleukin 12	SC
IL-13	Epithelial	Immune	Interleukin 13	SC
IL-17A	Epithelial	Immune	Interleukin 17A	SC
IL-18	Epithelial	Immune	Interleukin 18	SC	x
IL-1beta	Epithelial	Immune	Interleukin 1 Beta	SC
IL-22	Epithelial	Immune	Interleukin 22	SC
IL-22RA1	Epithelial	Immune	Interleukin 22 Receptor Subunit Alpha 1	SC	x
IL-33	Epithelial	Immune	Interleukin 33	SC
IL-4	Epithelial	Immune	Interleukin 4	SC
IL-5	Epithelial	Immune	Interleukin 5	SC
IL-6	Epithelial	Immune	Interleukin 6	MW	x
MYD88	Epithelial	Immune	Innate Immune Signal Transduction Adaptor	SC	x
NOS2	Epithelial	Immune	Nitric Oxide Synthase 2	SC
TGFB1	Epithelial	Immune	Transforming Growth Factor Beta 1	SC	x
TLR2	Epithelial	Immune	Toll Like Receptor 2	SC	x
TLR4	Epithelial	Immune	Toll Like Receptor 4	SC
TNFα	Epithelial	Immune	Tumor Necrosis Factor	MW	x
CDH1	Epithelial	Barrier	Epithelial cadherin	SC	x
CLDN1	Epithelial	Barrier	Claudin-1	SC	x
CLDN3	Epithelial	Barrier	Claudin-3	SC	x
CLDN4	Epithelial	Barrier	Claudin-4	SC	x
CLDN7	Epithelial	Barrier	Claudin-7	SC	x
GP2	Epithelial	Barrier	Glycoprotein 2	SC
JAM-A	Epithelial	Barrier	F11 Receptor	SC	x
MUC1	Epithelial	Barrier	Mucin 1	SC	x
MUC2	Epithelial	Barrier	Mucin 2	SC
MUC5AC	Epithelial	Barrier	Mucin 5AC	SC	x
OCLN	Epithelial	Barrier	Occludin	SC	x
TFF3	Epithelial	Barrier	Trefoil Factor 3	SC	x
TJP1	Epithelial	Barrier	Tight Junction Protein 1 (ZO-1)	SC	x
CASP3	Epithelial	Apoptosis	Caspase-3	SC	x
CASP8	Epithelial	Apoptosis	Caspase-8	SC	x
FOXP3	Epithelial	Apoptosis	Forkhead Box P3	SC	x
MKI67	Epithelial	Proliferation	Marker Of Proliferation Ki-67	SC	x
ALPI	Epithelial	Digestion	Alkaline Phosphatase	SC	x
FFAR2	Epithelial	Digestion	Free Fatty Acid Receptor 2	SC
FFAR3	Epithelial	Digestion	Free Fatty Acid Receptor 3	SC
IS	Epithelial	Digestion	Sucrase-Isomaltase	SC
LCT	Epithelial	Digestion	Lactase	SC	x
ACTB	Epithelial	housekeeping	Beta-actin	SC
B2M	Epithelial	housekeeping1	Beta microglobulin	SC	x
GAPDH	Epithelial	housekeeping	Glyceraldehyde-3-Phosphate Dehydrogenase	SC
HPRT1	Epithelial	housekeeping	Hypoxanthine Phosphoribosyltransferase 1	SC
RPL18	Epithelial	housekeeping	Ribosomal Protein L18	SC
RPL37A	Epithelial	housekeeping1	Ribosomal Protein L37a	SC	x
RPLP0	Epithelial	housekeeping1	Ribosomal Protein Lateral Stalk Subunit P0	SC	x
TBP	Epithelial	housekeeping	TATA-Box Binding Protein	SC
COX2 (PTGS2)	THP1	Immune	Cyclooxygenase-2	SC	x
CXCL8	THP1	Immune	Interleukin 8	MW	x
IFNG	THP1	Immune	Interferon Gamma	SC
IL-10	THP1	Immune	Interleukin 10	SC	x
IL-12	THP1	Immune	Interleukin 12	SC
IL-17A	THP1	Immune	Interleukin 17A	SC
IL-1beta	THP1	Immune	Interleukin 1 Beta	SC
IL-22	THP1	Immune	Interleukin 22	SC
IL-4	THP1	Immune	Interleukin 4	SC
IL-5	THP1	Immune	Interleukin 5	SC
IL-6	THP1	Immune	Interleukin 6	MW
MYD88	THP1	Immune	Innate Immune Signal Transduction Adaptor	SC	x
NOS2	THP1	Immune	Nitric Oxide Synthase 2	SC
TGFB1	THP1	Immune	Transforming Growth Factor Beta 1	SC	x
TLR2	THP1	Immune	Toll Like Receptor 2	SC	x
TLR4	THP1	Immune	Toll Like Receptor 4	SC	x
TNFα	THP1	Immune	Tumor Necrosis Factor	MW	x
ACTB	THP1	housekeeping	Beta-actin	SC
B2M	THP1	housekeeping3	Beta microglobulin	SC	x
HPRT1	THP1	housekeeping	Hypoxanthine Phosphoribosyltransferase 1	SC
RPL37A	THP1	housekeeping3	Ribosomal Protein L37a	SC	x
RPLP0	THP1	housekeeping3	Ribosomal Protein Lateral Stalk Subunit P0	SC	x
TBP	THP1	housekeeping	TATA-Box Binding Protein	SC
1 Gene expression was measured either using the smartchip technology (SC) or classical qPCR in multi well plate (MW) for genes whose expression was detected with smartchip but very low (CT > 28). 2 genes with a CT <28 for SC and <32 for MW were used in the study, for Multidimensionate Scaling (MDS) or sparse Partial Least Squares Regression-Discriminant Analysis (sPLS-DA) and ANOVA. 3 housekeepin…

## Sheet: Bacterial SynCom
Supplementary Table 3: List of the genes studied within the epithelial (Caco2, HT29-MTX and M cells) or THP1 cells of the quadricellular model stimulated with the individual bacteria or bacterial SynComs. Gene expression was measured either using the smartchip technology (SC) or classical qPCR in multi well plate (MW) for genes whose expression was detected with smartchip but at a low level (CT >…
Gene	Cell type	Function	Protein	PCR type	Usable for the study
CCL20	Epithelial	Immune	Macrophage Inflammatory Protein-3 (MIP3)	SC	x
CCL3	Epithelial	Immune	Chemokine (C-C motif) ligand 3 (MIP-1-alpha)	SC
CXCL8	Epithelial	Immune	Interleukin 8	MW	x
DEFA5	Epithelial	Immune	human alpha defensin 5	SC
DEFA6	Epithelial	Immune	human alpha defensin 6	SC
DEFB103B	Epithelial	Immune	Defensin Beta 103B	SC
DEFB4A	Epithelial	Immune	Defensin Beta 4A	MW	x
IFNB1	Epithelial	Immune	Interferon Beta 1	MW	x
IFNG	Epithelial	Immune	Interferon Gamma	SC
IL-10	Epithelial	Immune	Interleukin 10	MW	x
IL-12	Epithelial	Immune	Interleukin 12	MW	x
IL-17A	Epithelial	Immune	Interleukin 17A	SC
IL-18	Epithelial	Immune	Interleukin 18	MW	x
IL-1beta	Epithelial	Immune	Interleukin 1 Beta	SC
IL-22	Epithelial	Immune	Interleukin 22	SC
IL-22RA1	Epithelial	Immune	Interleukin 22 Receptor Subunit Alpha 1	SC
IL-25	Epithelial	Immune	Interleukin 25	SC
IL-33	Epithelial	Immune	Interleukin 33	SC
IL-4	Epithelial	Immune	Interleukin 4	SC
IL-6	Epithelial	Immune	Interleukin 6	MW	x
MYD88	Epithelial	Immune	Innate Immune Signal Transduction Adaptor	SC	x
COX2 (PTGS2)	Epithelial	Immune	Cyclooxygenase-2	SC	x
SOD2	Epithelial	Immune	Superoxide Dismutase 2	SC	x
TGFB1	Epithelial	Immune	Transforming Growth Factor Beta 1	SC	x
TLR2	Epithelial	Immune	Toll Like Receptor 2	MW	x
TLR4	Epithelial	Immune	Toll Like Receptor 4	SC
TNFα	Epithelial	Immune	Tumor Necrosis Factor	MW	x
CDH1	Epithelial	Barrier	Epithelial cadherin	SC	x
CLDN1	Epithelial	Barrier	Claudin-1	SC	x
CLDN3	Epithelial	Barrier	Claudin-3	SC	x
CLDN4	Epithelial	Barrier	Claudin-4	SC	x
CLDN7	Epithelial	Barrier	Claudin-7	SC	x
JAM-A	Epithelial	Barrier	F11 Receptor	SC	x
MUC1	Epithelial	Barrier	Mucin 1	SC	x
MUC5AC	Epithelial	Barrier	Mucin 5AC	MW	x
OCLN	Epithelial	Barrier	Occludin	SC	x
TJP1	Epithelial	Barrier	Tight Junction Protein 1 (ZO-1)	SC	x
TFF3	Epithelial	Barrier	Trefoil Factor 3	SC	x
CASP3	Epithelial	Apoptosis	Caspase-3	SC	x
CASP8	Epithelial	Apoptosis	Caspase-8	SC	x
FOXP3	Epithelial	Apoptosis	Forkhead Box P3	MW	x
MKI67	Epithelial	Proliferation	Marker Of Proliferation Ki-67	SC	x
ALPI	Epithelial	Digestion	Alkaline Phosphatase	SC	x
LCT	Epithelial	Digestion	Lactase	SC
SI	Epithelial	Digestion	Sucrase-Isomaltase	SC
ACTB	Epithelial	housekeeping	Beta-actin	SC
B2M	Epithelial	housekeeping1	Beta microglobulin	SC	x
GAPDH	Epithelial	housekeeping	Glyceraldehyde-3-Phosphate Dehydrogenase	SC
HPRT1	Epithelial	housekeeping	Hypoxanthine Phosphoribosyltransferase 1	SC
RPL18	Epithelial	housekeeping	Ribosomal Protein L18	SC
RPL37A	Epithelial	housekeeping1	Ribosomal Protein L37a	SC	x
RPLP0	Epithelial	housekeeping1	Ribosomal Protein Lateral Stalk Subunit P0	SC	x
TBP	Epithelial	housekeeping	TATA-Box Binding Protein	SC
CCL20	THP1	Immune	Macrophage Inflammatory Protein-3 (MIP3)	SC	x
CCL3	THP1	Immune	Chemokine (C-C motif) ligand 3 (MIP-1-alpha)	SC	x
CXCL8	THP1	Immune	Interleukin 8	MW	x
DEFB4A	THP1	Immune	Defensin Beta 4A	MW
IFNB1	THP1	Immune	Interferon Beta 1	SC
IFNG	THP1	Immune	Interferon Gamma	SC
IL-10	THP1	Immune	Interleukin 10	MW	x
IL-12	THP1	Immune	Interleukin 12	SC
IL-17A	THP1	Immune	Interleukin 17A	SC
IL-18	THP1	Immune	Interleukin 18	SC	x
IL-1beta	THP1	Immune	Interleukin 1 Beta	SC
IL-22	THP1	Immune	Interleukin 22	SC
IL-25	THP1	Immune	Interleukin 25	SC
IL-33	THP1	Immune	Interleukin 33	SC
IL-4	THP1	Immune	Interleukin 4	SC
IL-6	THP1	Immune	Interleukin 6	SC
MYD88	THP1	Immune	Innate Immune Signal Transduction Adaptor	SC	x
COX2 (PTGS2)	THP1	Immune	Cyclooxygenase-2	SC	x
SOD2	THP1	Immune	Superoxide Dismutase 2	SC	x
TGFB1	THP1	Immune	Transforming Growth Factor Beta 1	SC	x
TLR2	THP1	Immune	Toll Like Receptor 2	MW	x
TLR4	THP1	Immune	Toll Like Receptor 4	SC	x
TNFα	THP1	Immune	Tumor Necrosis Factor	MW	x
TFF3	THP1	Barrier	Trefoil Factor 3	SC
CASP3	THP1	Apoptosis	Caspase-3	SC	x
CASP8	THP1	Apoptosis	Caspase-8	SC	x
MKI67	THP1	Proliferation	Marker Of Proliferation Ki-67	SC	x
ACTB	THP1	housekeeping	Beta-actin	SC
B2M	THP1	housekeeping1	Beta microglobulin	SC	x
GAPDH	THP1	housekeeping	Glyceraldehyde-3-Phosphate Dehydrogenase	SC
HPRT1	THP1	housekeeping	Hypoxanthine Phosphoribosyltransferase 1	SC
RPL18	THP1	housekeeping	Ribosomal Protein L18	SC
RPL37A	THP1	housekeeping1	Ribosomal Protein L37a	SC	x
RPLP0	THP1	housekeeping1	Ribosomal Protein Lateral Stalk Subunit P0	SC	x
TBP	THP1	housekeeping	TATA-Box Binding Protein	SC
1 housekeeping genes used for normalisation with both qPCR methods (SC and MW)
