# Supplementary material for: Two human milk–like synthetic bacterial communities displayed contrasted impacts on barrier and immune responses in an intestinal quadricellular model
Source: ISME Commun. 2024 Jan 12;4(1):ycad019. doi: 10.1093/ismeco/ycad019 (PMC10897888; doi:10.1093/ismeco/ycad019)
Supplement: Supplementary_Table_4_revised_ycad019 [file supplementary_table_4_revised_ycad019.xlsx]

## Sheet: Feuil2
Supplementary table 4: Overview of the HM bacterial collection: prevalence among HM samples and number of isolates per species.
	Phylum	Class	Order	Familly	Prevalence (%)	Number of isolates
Acinetobacter baumannii	Pseudomonadota	Gammaproteobacteria	Moraxellales	Moraxellaceae	0.0357143	1
Amycolatopsis albidoflavus	Actinomycetota	Actinomycetes	Pseudonocardiales	Pseudonocardiaceae	0.0357143	1
Bacillus horneckiae	Bacillota	Bacilli	Bacillales	Bacillaceae	0.0357143	1
Bifidobacterium bifidum	Actinomycetota	Actinomycetes	Bifidobacteriales	Bifidobacteriaceae	0.0357143	7
Bifidobacterium breve	Actinomycetota	Actinomycetes	Bifidobacteriales	Bifidobacteriaceae	0.0714286	23
Corynebacterium amycolatum	Actinomycetota	Actinomycetes	Mycobacteriales	Corynebacteriaceae	0.0357143	1
Corynebacterium kefirresidentii	Actinomycetota	Actinomycetes	Mycobacteriales	Corynebacteriaceae	0.0714286	5
Corynebacterium sanguinis	Actinomycetota	Actinomycetes	Mycobacteriales	Corynebacteriaceae	0.0357143	1
Corynebacterium sp.	Actinomycetota	Actinomycetes	Mycobacteriales	Corynebacteriaceae	0.43	49
Corynebacterium kroppenstedtii	Actinomycetota	Actinomycetes	Mycobacteriales	Corynebacteriaceae	0.214286	18
Corynebacterium simulans	Actinomycetota	Actinomycetes	Mycobacteriales	Corynebacteriaceae	0.107143	8
Corynebacterium tuberculostearicum	Actinomycetota	Actinomycetes	Mycobacteriales	Corynebacteriaceae	0.107143	3
Cutibacterium acnes	Actinomycetota	Actinomycetes	Propionibacteriales	Propionibacteriaceae	0.892857	198
Cutibacterium granulosum	Actinomycetota	Actinomycetes	Propionibacteriales	Propionibacteriaceae	0.178571	16
Cutibacterium avidum	Actinomycetota	Actinomycetes	Propionibacteriales	Propionibacteriaceae	0.107143	11
Dermacoccus nishinomiyaensis	Actinomycetota	Actinomycetes	Micrococcales	Dermacoccaceae	0.0357143	1
Enterococcus faecalis	Bacillota	Bacilli	Lactobacillales	Enterococcaceae	0.142857	24
Finegoldia magna	Bacillota	Clostridia	Eubacteriales	Peptoniphilaceae	0.0357143	2
Gemella sanguinis	Bacillota	Bacilli	Bacillales	Bacillaceae	0.0357143	1
Klebsiella pneumoniae	Pseudomonadota	Gammaproteobacteria	Enterobacterales	Enterobacteriaceae	0.0357143	1
Kocuria rhizophila	Actinomycetota	Actinomycetes	Micrococcales	Micrococcaceae	0.107143	3
Lactobacillus gasseri	Bacillota	Bacilli	Lactobacillales	Lactobacillaceae	0.0357143	9
Lactobacillus jensenii	Bacillota	Bacilli	Lactobacillales	Lactobacillaceae	0.0357143	2
Lactobacillus reuteri	Bacillota	Bacilli	Lactobacillales	Lactobacillaceae	0.0357143	1
Micrococcus luteus	Actinomycetota	Actinomycetes	Micrococcales	Micrococcaceae	0.0357143	2
Paenibacillus timonensis	Bacillota	Bacilli	Bacillales	Paenibacillaceae	0.0357143	1
Peptoniphilus harei	Bacillota	Tissierellia	Tissierellales	Peptoniphilaceae	0.0357143	1
Prevotella bivia	Bacteroidota	Bacteroidia	Bacteroidales	Prevotellaceae	0.0357143	1
Propionibacteriaceae bacterium	Actinomycetota	Actinomycetes	Propionibacteriales	Propionibacteriaceae	0.0357143	1
Psychrobacter aquimaris	Pseudomonadota	Gammaproteobacteria	Moraxellales	Moraxellaceae	0.0357143	1
Rothia amarae	Actinomycetota	Actinomycetes	Micrococcales	Micrococcaceae	0.0357143	3
Rothia dentocariosa	Actinomycetota	Actinomycetes	Micrococcales	Micrococcaceae	0.0357143	2
Rothia mucilaginosa	Actinomycetota	Actinomycetes	Micrococcales	Micrococcaceae	0.0714286	4
Schaalia odontolytica	Actinomycetota	Actinomycetes	Actinomycetales	Actinomycetaceae	0.0714286	6
Staphylococcus aureus	Bacillota	Bacilli	Bacillales	Staphylococcaceae	0.464286	56
Staphylococcus epidermidis	Bacillota	Bacilli	Bacillales	Staphylococcaceae	1	435
Staphylococcus hominis	Bacillota	Bacilli	Bacillales	Staphylococcaceae	0.25	11
Staphylococcus lugdunensis	Bacillota	Bacilli	Bacillales	Staphylococcaceae	0.107143	17
Staphylococcus pasteuri	Bacillota	Bacilli	Bacillales	Staphylococcaceae	0.0714286	2
Staphylococcus saccharolyticus	Bacillota	Bacilli	Bacillales	Staphylococcaceae	0.0357143	1
Staphylococcus sp.	Bacillota	Bacilli	Bacillales	Staphylococcaceae	0.107143	4
Staphylococcus warneri	Bacillota	Bacilli	Bacillales	Staphylococcaceae	0.107143	3
Staphylococcus capitis	Bacillota	Bacilli	Bacillales	Staphylococcaceae	0.142857	6
Staphylococcus haemolyticus	Bacillota	Bacilli	Bacillales	Staphylococcaceae	0.0357143	1
Staphylococcus hominis	Bacillota	Bacilli	Bacillales	Staphylococcaceae	0.0714286	4
Staphylococcus petrasii	Bacillota	Bacilli	Bacillales	Staphylococcaceae	0.0357143	1
Streptococcus anginosus	Bacillota	Bacilli	Lactobacillales	Streptococcaceae	0.0357143	9
Streptococcus infantis	Bacillota	Bacilli	Lactobacillales	Streptococcaceae	0.0714286	3
Streptococcus mitis	Bacillota	Bacilli	Lactobacillales	Streptococcaceae	0.321429	27
Streptococcus oralis	Bacillota	Bacilli	Lactobacillales	Streptococcaceae	0.0357143	2
Streptococcus parasanguinis	Bacillota	Bacilli	Lactobacillales	Streptococcaceae	0.0714286	3
Streptococcus pneumoniae	Bacillota	Bacilli	Lactobacillales	Streptococcaceae	0.14	11
Streptococcus pseudopneumoniae	Bacillota	Bacilli	Lactobacillales	Streptococcaceae	0.0714286	4
Streptococcus salivarius	Bacillota	Bacilli	Lactobacillales	Streptococcaceae	0.392857	66
Streptococcus sanguinis	Bacillota	Bacilli	Lactobacillales	Streptococcaceae	0.0357143	2
Streptococcus sp.	Bacillota	Bacilli	Lactobacillales	Streptococcaceae	0.178571	8
Streptococcus urinalis	Bacillota	Bacilli	Lactobacillales	Streptococcaceae	0.0714286	7
Veillonella dispar	Bacillota	Negativicutes	Veillonellales	Veillonellaceae	0.107143	3
Winkia oris	Actinomycetota	Actinomycetes	Actinomycetales	Actinomycetaceae	0.0357143	3
Winkia sp.	Actinomycetota	Actinomycetes	Actinomycetales	Actinomycetaceae	0.0357143	4
Winkia neuii	Actinomycetota	Actinomycetes	Actinomycetales	Actinomycetaceae	0.11	20
Unidentified					0	123
total						1245
