# Supplementary material for: Two human milk–like synthetic bacterial communities displayed contrasted impacts on barrier and immune responses in an intestinal quadricellular model
Source: ISME Commun. 2024 Jan 12;4(1):ycad019. doi: 10.1093/ismeco/ycad019 (PMC10897888; doi:10.1093/ismeco/ycad019)
Supplement: Supplementary_Table_5_revised_ycad019 [file supplementary_table_5_revised_ycad019.xlsx]

## Sheet: Feuil4
Supplementary table 5: Cytokine production (IL-10 in the apical and basal compartment and TNF-α in the basal compartment), TEER of the quadricellular model, and translocation rate of bacterial strains from apical to basal compartment, after 24h stimulation of the model by each selected bacterial strain. MDS analysis clustered strains into 3 groups : Quadri1 (n=16), Quadri2 (n=10) and Quadri3 (n=3…
ID1	Species	Phylum	Class	Familly	MDS group2	IL-10 apical (pg/mL)3	IL-10 basal (pg/mL)3	TNF-α basal (pg/mL)3	TEER 0-3h3, 4	TEER 3-24h3, 4	Translocation (%)3
Control4						0.50 ± 0.50a	21.58 ± 1.64a	90.80 ± 7.52a	1 ± 0.001a	1 ± 0.005	0 ± 0
Quadri1						15.32 ± 6.32a	14.20 ± 1.0005b	90.47 ± 7.69a	0.93 ± 0.01b	1.06 ± 0.02	0.06 ± 0.02
Quadri2						18.97 ± 7.06ab	20.38 ± 0.68a	84.79 ± 7.05a	0.97 ± 0.01a	1.05 ± 0.05	0.11 ± 0.03
Quadri3						59.85 ± 17.44b	24.54 ± 4.99a	184.77 ± 49.51b	0.97 ± 0.01ab	1.02 ± 0.01	0.06 ± 0.03
p-value						0.017	<0.001	<0.001	0.005	0.645	0.1782
Bb1	Bifidobacterium breve	Actinomycetota	Actinomycetes	Bifidobacteriaceae	Quadri1	4.60 ± 2.43	14.15 ± 3.69	109.24 ± 27.92	0.93 ± 0.03	1.01 ± 0.03	0.22 ± 0.16
Bb2	Bifidobacterium breve	Actinomycetota	Actinomycetes	Bifidobacteriaceae	Quadri1	3.37 ± 3.37	12.15 ± 3.41	126.17 ± 20.57	0.89 ± 0.02	1.04 ± 0.03	0.02 ± 0.01
Bbi	Bifidobacterium bifidum	Actinomycetota	Actinomycetes	Bifidobacteriaceae	Quadri1	4.68 ± 1.63	10.71 ± 2.22	90.97 ± 30.52	0.90 ± 0.02	1.05 ± 0.03	0.01 ± 0.01
Ca2	Cutibacterium acnes	Actinomycetota	Actinomycetes	Propionibacteriaceae	Quadri1	8.38 ± 3.23	11.27 ± 3.46	67.65 ± 9.85	0.96 ± 0.01	1.03 ± 0.10	0.001 ± 0.0002
Cav2	Cutibacterium avidum	Actinomycetota	Actinomycetes	Propionibacteriaceae	Quadri1	6.14 ± 4.30	9.79 ± 3.11	108.80 ± 17.25	0.91 ± 0.02	0.95 ± 0.10	0.01 ± 0.01
Cg2	Cutibacterium granulosum	Actinomycetota	Actinomycetes	Propionibacteriaceae	Quadri1	41.41 ± 3.46	15.46 ± 3.54	121.71 ± 41.21	0.91 ± 0.01	1.18 ± 0.08	0.02 ± 0.02
Ef2	Enterococcus faecalis	Bacillota	Bacilli	Enterococcaceae	Quadri1	0.30 ± 0.30	10.91 ± 2.79	69.94 ± 16.21	0.90 ± 0.03	1.17 ± 0.08	0.02 ± 0.01
Lg	Lactobacillus gasseri	Bacillota	Bacilli	Lactobacillaceae	Quadri1	0.96 ± 0.62	19.91 ± 2.59	77.75 ± 13.85	0.94 ± 0.02	1.01 ± 0.03	0.03 ± 0.01
Lj	Lactobacillus jensenii	Bacillota	Bacilli	Lactobacillaceae	Quadri1	0.80 ± 0.53	17.54 ± 1.03	73.57 ± 14.53	0.92 ± 0.03	0.97 ± 0.02	0.01 ± 0.004
Ra2	Rothia amarae	Actinomycetota	Actinomycetes	Micrococcaceae	Quadri1	1.63 ± 1.03	17.97 ± 2.57	41.99 ± 11.35	0.98 ± 0.02	1.05 ± 0.08	0.002 ± 0.001
Sm1	Streptococcus mitis	Bacillota	Bacilli	Streptococcaceae	Quadri1	20.14 ± 12.60	18.88 ± 2.43	73.70 ± 12.89	0.98 ± 0.02	1.05 ± 0.06	0.06 ± 0.06
So2	Schaalia odontolytica	Actinomycetota	Actinomycetes	Actinomycetaceae	Quadri1	3.85 ± 2.48	10.86 ± 5.002	168.97 ± 84.68	0.89 ± 0.03	1.17 ± 0.08	0.09 ± 0.03
Sor	Streptococcus oralis	Bacillota	Bacilli	Streptococcaceae	Quadri1	0.35 ± 0.35	22.14 ± 3.69	76.81 ± 20.27	1.01 ± 0.03	1.09 ± 0.05	0.01 ± 0.01
Ss5	Streptococcus salivarius	Bacillota	Bacilli	Streptococcaceae	Quadri1	2.76 ± 1.75	13.25 ± 3.89	62.48 ± 10.92	0.94 ± 0.02	1.13 ± 0.06	0.21 ± 0.16
Vd	Veillonella dispar	Bacillota	Negativicutes	Veillonellaceae	Quadri1	58.6 ± 1.35	8.92 ± 2.87	81.38 ± 4.36	0.97 ± 0.01	0.98 ± 0.09	0 ± 0
Wn2	Winkia neuii	Actinomycetota	Actinomycetes	Actinomycetaceae	Quadri1	87.08 ± 26.12	13.35 ± 4.72	96.39 ± 21.99	0.87 ± 0.02	1.13 ± 0.08	0.21 ± 0.10
Ck3	Corynebacterium kroppenstedtii	Actinomycetota	Actinomycetes	Corynebacteriaceae	Quadri2	1.10 ± 0.70	21.42 ± 0.88	83.46 ± 26.53	0.95 ± 0.03	1.01 ± 0.08	0.28 ± 0.12
Cs2	Corynebacterium simulans	Actinomycetota	Actinomycetes	Corynebacteriaceae	Quadri2	6.12 ± 4.02	18.59 ± 2.05	74.01 ± 25.67	0.93 ± 0.01	0.97 ± 0.04	0.09 ± 0.06
Ef3	Enterococcus faecalis	Bacillota	Bacilli	Enterococcaceae	Quadri2	2.29 ± 1.03	19.54 ± 3.003	81.51 ± 22.67	0.91 ± 0.04	1.10 ± 0.04	0.05 ± 0.05
Rm2	Rothia mucilaginosa	Actinomycetota	Actinomycetes	Micrococcaceae	Quadri2	3.57 ± 1.95	20.36 ± 1.23	87.52 ± 24.20	0.99 ± 0.02	1.18 ± 0.02	0.01 ± 0.004
Se4	Staphylococcus epidermidis	Bacillota	Bacilli	Staphylococcaceae	Quadri2	39.63 ± 13.41	21.37 ± 2.20	142.27 ± 41.13	0.94 ± 0.03	1.18 ± 0.03	0.03 ± 0.02
Sh3	Staphylococcus hominis	Bacillota	Bacilli	Staphylococcaceae	Quadri2	14.38 ± 7.81	19.95 ± 1.67	82.25 ± 21.41	0.99 ± 0.02	1.27 ± 0.03	0.04 ± 0.02
Sha	Staphylococcus haemolyticus	Bacillota	Bacilli	Staphylococcaceae	Quadri2	57.43 ± 22.15	24.47 ± 3.88	93.61 ± 13.08	1.03 ± 0.06	0.82 ± 0.23	0.16 ± 0.13
Si1	Streptococcus infantis	Bacillota	Bacilli	Streptococcaceae	Quadri2	53.70 ± 18.85	21.10 ± 2.97	75.12 ± 18.21	0.98 ± 0.03	0.70 ± 0.11	0.04 ± 0.03
Sl3	Staphylococcus lugdunensis	Bacillota	Bacilli	Staphylococcaceae	Quadri2	4.76 ± 3.59	16.08 ± 2.48	62.77 ± 9.46	0.98 ± 0.02	1.21 ± 0.02	0.09 ± 0.07
Ss2	Streptococcus salivarius	Bacillota	Bacilli	Streptococcaceae	Quadri2	6.69 ± 5.31	20.93 ± 0.997	65.38 ± 9.67	1.02 ± 0.03	0.48 ± 0.22	0.29 ± 0.11
Cg5	Cutibacterium granulosum	Actinomycetota	Actinomycetes	Propionibacteriaceae	Quadri3	24.97 ± 7.34	14.55 ± 4.19	110.85 ± 17.07	0.95 ± 0.03	1.01 ± 0.02	0.07 ± 0.04
Ml	Micrococcus luteus	Actinomycetota	Actinomycetes	Micrococcaceae	Quadri3	77.90 ± 38.86	29.41 ± 3.86	278.78 ± 116.81	0.98 ± 0.02	1.01 ± 0.06	0.10 ± 0.06
Sc1	Staphylococcus capitis	Bacillota	Bacilli	Staphylococcaceae	Quadri3	76.69 ± 14.87	29.65 ± 4.09	164.69 ± 44.68	0.98 ± 0.01	1.04 ± 0.06	0.002 ± 0.001
1 The selection of strains (firstly characterized on PBMC) to be more deeply characterized on the quadricellular model of intestinal epithelium was based on the following criteria: several bacteria from each group (6 from G1 and G2, 5 from G3, 9 from G4 and 2 from G5) were selected to cover the immunomodulatory potential of HM bacteria, with a focus on groups G1 and G2 that displayed the highest …
