# Supplementary material for: Two human milk–like synthetic bacterial communities displayed contrasted impacts on barrier and immune responses in an intestinal quadricellular model
Source: ISME Commun. 2024 Jan 12;4(1):ycad019. doi: 10.1093/ismeco/ycad019 (PMC10897888; doi:10.1093/ismeco/ycad019)
Supplement: Supplementary_Table_6_revised_ycad019 [file supplementary_table_6_revised_ycad019.xlsx]

## Sheet: Feuil3
Supplementary Table 6: Normalized gene expression of the epithelial cells (Caco2, HT29-MTX and M cells) or THP1 cells of the quadricellular model after 24h stimulation by each selected bacterial strain. MDS analysis clustered strains into 3 groups : Quadri1 (n=16), Quadri2 (n=10) and Quadri3 (n=3) (Figure 2 ).
	Species	Phylum	Class	Familly	MDS group1	CLDN12	CLDN3	CLDN4	CLDN7	CDH1	JAMA	OCLN	TJP1	MUC1	MUC5AC	TFF3	IL22RA1	TGFB1	IL-18	CXCL8	IL-10	IL-6	TNFα	TLR2	MYD88	COX2 (PTGS2)	FOXP3	MKI67	CASP3	CASP8	LCT	ALPI	IL-10	TGFB1	CXCL8	TNFα	TLR2	TLR4	MYD88	COX2 (PTGS2)
Protein name						Claudin-1	Claudin-3	Claudin-4	Claudin-7	Epithelial cadherin	F11 Receptor (JAM-A)	Occludin	Tight Junction Protein 1 (ZO-1)	Mucin 1	Mucin 5AC	Trefoil Factor 3	Interleukin 22 Receptor Subunit Alpha 1	Transforming Growth Factor Beta 1	Interleukin 18	Interleukin 8	Interleukin 10	Interleukin 6	Tumor Necrosis Factor	Toll Like Receptor 2	MYD88 Innate Immune Signal Transduction Adaptor	Cyclooxygenase-2	Forkhead Box P3	Marker Of Proliferation Ki-67	Caspase-3	Caspase-8	Lactase	Alkaline Phosphatase	Interleukin 10	Transforming Growth Factor Beta 1	Interleukin 8	Tumor Necrosis Factor	Toll Like Receptor 2	Toll Like Receptor 4	MYD88 Innate Immune Signal Transduction Adaptor	Cyclooxygenase-2
Cell type						Epithelial	Epithelial	Epithelial	Epithelial	Epithelial	Epithelial	Epithelial	Epithelial	Epithelial	Epithelial	Epithelial	Epithelial	Epithelial	Epithelial	Epithelial	Epithelial	Epithelial	Epithelial	Epithelial	Epithelial	Epithelial	Epithelial	Epithelial	Epithelial	Epithelial	Epithelial	Epithelial	THP1	THP1	THP1	THP1	THP1	THP1	THP1	THP1
Function						Barrier	Barrier	Barrier	Barrier	Barrier	Barrier	Barrier	Barrier	Barrier	Barrier	Barrier	Immune	Immune	Immune	Immune	Immune	Immune	Immune	Immune	Immune	Immune	Immune	Apoptosis/Proliferation	Apoptosis/Proliferation	Apoptosis/Proliferation	Digestion	Digestion	Immune	Immune	Immune	Immune	Immune	Immune	Immune	Immune
Control3						1.37 ± 0.12a	1.18 ± 0.18ab	1.22 ± 0.12a	1.24 ± 0.05ab	1.36 ± 0.11a	1.55 ± 0.13a	1.27 ± 0.02ab	1.25 ± 0.14a	2.35 ± 0.65	2.05 ± 0.54a	1.11 ± 0.10a	1.22 ± 0.33	1.11 ± 0.06	1.03 ± 0.12	1.26 ± 0.53	1.36 ± 0.20a	1.48 ± 0.48a	1.71 ± 0.25a	1.18 ± 0.19a	1.50 ± 0.13a	1.01 ± 0.14a	3.02 ± 1.84a	1.39 ± 0.12a	1.32 ± 0.06a	1.24 ± 0.08a	3.89 ± 1.46a	1.61 ± 0.31ab	1.07 ± 0.25	1.01 ± 0.04	0.98 ± 0.15a	1.09 ± 0.08a	0.95 ± 0.1a	0.92 ± 0.11	1 ± 0.09a	0.98 ± 0.2a
Quadri1						1.32 ± 0.04a	1.31 ± 0.04a	1.58 ± 0.06a*	1.36 ± 0.04ac	1.36 ± 0.04a	1.71 ± 0.05ab	1.51 ± 0.05ac	1.57 ± 0.05b	2.48 ± 0.2	2.72 ± 0.19a	0.74 ± 0.04b	1.92 ± 0.2	1.19 ± 0.04	0.97 ± 0.04	2.15 ± 0.29	1.93 ± 0.14b	2.49 ± 0.22ab	6.16 ± 0.68b	1.28 ± 0.10a*	1.25 ± 0.05a	1.75 ± 0.09ab	4.67 ± 0.59a	1.21 ± 0.08a	1.06 ± 0.03b	0.92 ± 0.04b	1.71 ± 0.26b	2.44 ± 0.16a	1 ± 0.07	1.02 ± 0.03	1.49 ± 0.15a	1.21 ± 0.06a	0.98 ± 0.05a	0.84 ± 0.04	0.95 ± 0.03a	1.59 ± 0.16a
Quadri2						0.91 ± 0.04b	1.01 ± 0.06b	1.38 ± 0.08ab	1.08 ± 0.03b	0.91 ± 0.04b	1.18 ± 0.05c	1.09 ± 0.05b	1.10 ± 0.05a	2.17 ± 0.26	2.48 ± 0.37a	0.65 ± 0.04b	2.04 ± 0.2	1.13 ± 0.04	0.86 ± 0.07	2.62 ± 0.7	1.00 ± 0.09a	1.86 ± 0.28a	5.12 ± 0.95ab	0.88 ± 0.12a	0.78 ± 0.06b	1.89 ± 0.23ab	1.74 ± 0.27b	0.67 ± 0.05b	0.71 ± 0.05c	0.59 ± 0.06c	1.47 ± 0.45b	1.42 ± 0.17b	1.01 ± 0.06	0.97 ± 0.02	1.66 ± 0.19a	1.24 ± 0.06a	1.12 ± 0.07ab	0.88 ± 0.05	1.02 ± 0.04a	1.4 ± 0.15a
Quadri3						1.48 ± 0.10a	1.23 ± 0.06ab	1.71 ± 0.18b	1.58 ± 0.13c	1.49 ± 0.09a	2.01 ± 0.10b	1.84 ± 0.20c	1.88 ± 0.14b	2.61 ± 0.27	4.91 ± 0.93b	0.52 ± 0.04b	2.09 ± 0.42	1.35 ± 0.05	1.03 ± 0.07	3.43 ± 1.2	1.99 ± 0.08b	4.01 ± 1.27b	7.93 ± 1.29b	1.46 ± 0.12a	1.17 ± 0.08a	2.47 ± 0.53b	4.86 ± 2.40ab	1.33 ± 0.09a	1.09 ± 0.10ab	0.97 ± 0.13ab	0.42 ± 0.22b	4.07 ± 0.62c	1.28 ± 0.14	1.12 ± 0.11	3.73 ± 0.77b	2.27 ± 0.29b	1.4 ± 0.2b	0.98 ± 0.13	1.27 ± 0.06b	4.33 ± 1.18b
p-value						<0.001	0.006	0.024	<0.001	<0.001	<0.001	<0.001	<0.001	0.784	0.005	<0.001	0.278	0.085	0.23	0.325	<0.001	0.013	0.017	0.049	<0.001	0.012	0.029	<0.001	<0.001	<0.001	0.018	<0.001	0.5	0.236	<0.001	<0.001	0.035	0.616	0.008	<0.001
Bbi	Bifidobacterium bifidum	Actinomycetota	Actinomycetes	Bifidobacteriaceae	Quadri1	1.42 ± 0.19	1.29 ± 0.19	1.49 ± 0.10	1.6 ± 0	1.4 ± 0.15	1.76 ± 0.11	1.64 ± 0.18	1.81 ± 0.21	3.24 ± 1.03	2.66 ± 0.97	0.68 ± 0.11	1.29 ± 0.21	1.34 ± 0.11	0.81 ± 0.12	9.3 ± 1.29	2.32 ± 0.84	3.1 ± 0.49	5.75 ± 0.37	1.2 ± 0.25	1.3 ± 0.11	2.08 ± 0.28	6.52 ± 3.3	0.92 ± 0.24	1.19 ± 0.08	1.11 ± 0.05	1.21 ± 1.12	2.4 ± 0.2	0.78 ± 0.38	1.12 ± 0.02	1.44 ± 0.27	1.31 ± 0.15	1.26 ± 0.25	0.88 ± 0.15	1.1 ± 0.05	1.64 ± 0.16
Bb1	Bifidobacterium breve	Actinomycetota	Actinomycetes	Bifidobacteriaceae	Quadri1	1.19 ± 0.17	1.14 ± 0.18	1.53 ± 0.19	1.4 ± 0.14	1.18 ± 0.24	1.42 ± 0.15	1.38 ± 0.21	1.58 ± 0.27	3.66 ± 1.49	2.47 ± 1.02	0.69 ± 0.13	1.73 ± 0.43	1.21 ± 0.05	0.9 ± 0.09	3.95 ± 3.65	1.16 ± 0.34	1.62 ± 0.63	5.43 ± 2.08	0.99 ± 0.3	0.91 ± 0.25	2.09 ± 0.37	2.53 ± 1.06	0.95 ± 0.11	0.93 ± 0.09	0.81 ± 0.14	2.79 ± 0.77	1.8 ± 0.5	0.84 ± 0.18	1 ± 0.13	2.11 ± 0.55	1.45 ± 0.38	0.97 ± 0.32	1.1 ± 0.05	1.02 ± 0.03	1.99 ± 0.48
Bb2	Bifidobacterium breve	Actinomycetota	Actinomycetes	Bifidobacteriaceae	Quadri1	1.47 ± 0.44	1.38 ± 0.20	1.54 ± 0.19	1.67 ± 0.17	1.57 ± 0.46	1.87 ± 0.35	1.85 ± 0.6	1.91 ± 0.5	3.88 ± 1.1	3.88 ± 1.83	0.65 ± 0.03	1.14 ± 0.38	1.25 ± 0.06	1.03 ± 0.3	1.96 ± 1.16	2.81 ± 0.54	1.83 ± 0.65	6.18 ± 2	1.53 ± 0.57	1.49 ± 0.41	2 ± 0.59	5.48 ± 3.16	1.38 ± 0.38	1.24 ± 0.41	1.01 ± 0.4	0.9 ± 0.9	2.03 ± 0.89	0.89 ± 0.14	1.03 ± 0.01	1.05 ± 0.06	1.11 ± 0.1	1.18 ± 0.06	0.48 ± 0.07	0.9 ± 0.02	0.98 ± 0.25
Ca2	Cutibacterium acnes	Actinomycetota	Actinomycetes	Propionibacteriaceae	Quadri1	1.68 ± 0.29	1.33 ± 0.15	1.73 ± 0.15	1.38 ± 0.16	1.64 ± 0.29	2.12 ± 0.3	1.95 ± 0.36	1.87 ± 0.3	2.35 ± 0.47	1.53 ± 0.07	0.71 ± 0.07	1.68 ± 0.37	1.11 ± 0.09	0.91 ± 0.11	3.8 ± 3.6	3.05 ± 0.71	2.25 ± 0.37	5.4 ± 2.02	1.76 ± 0.57	1.41 ± 0.31	1.7 ± 0.24	6.42 ± 1.44	1.86 ± 0.38	1.04 ± 0.2	1.05 ± 0.26	1.3 ± 0.67	2.81 ± 1	1.25 ± 0.19	1.04 ± 0.07	0.91 ± 0.1	1.14 ± 0.14	0.62 ± 0.11	0.94 ± 0.07	0.8 ± 0.09	0.7 ± 0.03
Cav2	Cutibacterium avidum	Actinomycetota	Actinomycetes	Propionibacteriaceae	Quadri1	1.26 ± 0.18	1.04 ± 0.17	1.20 ± 0.20	1.35 ± 0.09	1.38 ± 0.28	1.56 ± 0.22	1.3 ± 0.47	1.56 ± 0.39	1.83 ± 0.92	1.78 ± 0.46	0.5 ± 0.09	1.31 ± 0.38	1.01 ± 0.1	1.13 ± 0.16	1.9 ± 1.86	1.28 ± 0.62	2.69 ± 1.06	7.45 ± 1.65	1.33 ± 0.46	1.05 ± 0.31	1.2 ± 0.28	5.24 ± 2.43	1.09 ± 0.33	0.98 ± 0.23	0.71 ± 0.28	0.04 ± 0	1.78 ± 0.5	0.82 ± 0.22	1.38 ± 0.26	1.12 ± 0.1	1.22 ± 0.3	0.81 ± 0.27	0.87 ± 0.15	0.82 ± 0.09	1.34 ± 0.74
Cg2	Cutibacterium granulosum	Actinomycetota	Actinomycetes	Propionibacteriaceae	Quadri1	1.48 ± 0.48	1.10 ± 0.17	1.4 ± 0.23	1.22 ± 0.15	1.53 ± 0.42	2.04 ± 0.55	1.49 ± 0.45	1.65 ± 0.45	1.1 ± 0.22	2.36 ± 0.53	0.56 ± 0.13	2.24 ± 0.64	1.1 ± 0.08	0.9 ± 0.15	3.86 ± 2.37	2.19 ± 0.86	4.16 ± 1.34	14.49 ± 9.84	1.01 ± 0.07	1 ± 0.17	2.22 ± 0.65	2.84 ± 0.67	1.66 ± 0.22	1.01 ± 0.16	0.98 ± 0.24	2.63 ± 1.47	3.74 ± 2.14	0.9 ± 0.18	1.16 ± 0.21	1.25 ± 0.39	0.86 ± 0.2	0.82 ± 0.02	0.75 ± 0.25	0.84 ± 0.08	1.95 ± 1.27
Ef2	Enterococcus faecalis	Bacillota	Bacilli	Enterococcaceae	Quadri1	1.29 ± 0.38	1.28 ± 0.11	2.05 ± 0.34	1.17 ± 0.19	1.31 ± 0.36	1.84 ± 0.52	1.55 ± 0.46	1.44 ± 0.44	1.85 ± 0.19	3.5 ± 0.46	0.62 ± 0.02	1.26 ± 0.32	1.15 ± 0.17	0.95 ± 0.15	3.51 ± 1.69	1.5 ± 0.15	1.51 ± 0.55	5.26 ± 1.25	0.88 ± 0.43	0.95 ± 0.21	2.38 ± 0.69	1.75 ± 0.97	1.03 ± 0.23	1.09 ± 0.38	0.83 ± 0.05	2.99 ± 1.49	3.35 ± 1.4	0.76 ± 0.13	0.91 ± 0.07	0.92 ± 0.06	1.01 ± 0.07	0.77 ± 0.14	0.64 ± 0.04	1.1 ± 0.07	1.27 ± 0.03
Lg	Lactobacillus gasseri	Bacillota	Bacilli	Lactobacillaceae	Quadri1	1.31 ± 0.02	1.24 ± 0.16	1.66 ± 0.20	1.38 ± 0.06	1.28 ± 0.04	1.65 ± 0.11	1.32 ± 0.11	1.37 ± 0.18	3.26 ± 1.34	3.64 ± 0.81	1.09 ± 0.23	2.43 ± 0.43	1.54 ± 0.12	0.95 ± 0.22	4.47 ± 3.31	2.32 ± 0.19	1.23 ± 0.51	5.83 ± 0.89	0.73 ± 0.42	1.22 ± 0.06	1.64 ± 0.43	2.24 ± 1.57	1.18 ± 0.17	1.03 ± 0.05	0.99 ± 0.13	2.76 ± 2.75	2.22 ± 0.35	0.7 ± 0.18	0.98 ± 0.11	1 ± 0.2	0.96 ± 0.15	0.88 ± 0.28	0.81 ± 0.21	0.82 ± 0.11	1.26 ± 0.41
Lj	Lactobacillus jensenii	Bacillota	Bacilli	Lactobacillaceae	Quadri1	1.16 ± 0.07	1.17 ± 0.16	1.25 ± 0.14	1.17 ± 0.02	1.25 ± 0.05	1.6 ± 0.04	1.28 ± 0.1	1.4 ± 0.14	2.93 ± 0.7	3.64 ± 1.13	1.05 ± 0.06	1.66 ± 0.37	1.16 ± 0.05	0.8 ± 0.09	11.08 ± 0.08	2.17 ± 0.62	1.73 ± 0.49	3.4 ± 0.85	1.71 ± 0.98	1.29 ± 0.16	1.22 ± 0.08	4.76 ± 3.12	1.37 ± 0.18	1.03 ± 0.05	0.9 ± 0.05	3.21 ± 1.85	1.97 ± 0.23	0.8 ± 0.06	0.94 ± 0.05	0.92 ± 0.18	0.94 ± 0.13	0.84 ± 0.13	1.01 ± 0.44	0.84 ± 0.13	1.58 ± 0.46
Ra2	Rothia amarae	Actinomycetota	Actinomycetes	Micrococcaceae	Quadri1	1.51 ± 0.61	1.38 ± 0.40	1.42 ± 0.39	1.15 ± 0.27	1.57 ± 0.6	1.79 ± 0.91	1.47 ± 0.52	1.62 ± 0.42	1.67 ± 0.11	3.26 ± 2.07	0.7 ± 0.06	3.38 ± 0.85	0.93 ± 0.15	0.95 ± 0.12	1.53 ± 0.7	1.17 ± 0.45	2.37 ± 0.7	4.97 ± 2.43	1.48 ± 0.09	1.4 ± 0.62	1.63 ± 0.57	6.1 ± 3.03	1.23 ± 0.56	1.18 ± 0.48	0.81 ± 0.35	1.68 ± 1.31	2.85 ± 1.94	1.15 ± 0.39	0.97 ± 0.05	1.08 ± 0.19	0.9 ± 0.13	0.87 ± 0.09	0.84 ± 0.34	0.9 ± 0.24	1.11 ± 0.12
Sm1	Streptococcus mitis	Bacillota	Bacilli	Streptococcaceae	Quadri1	1.08 ± 0.005	1.36 ± 0.10	1.98 ± 0.06	1.43 ± 0.03	1.08 ± 0	1.71 ± 0.06	1.68 ± 0.23	1.65 ± 0.2	1.68 ± 0.12	1.33 ± 0.28	0.55 ± 0.08	1.32 ± 0.11	1.34 ± 0.12	1.23 ± 0.12	5.06 ± 4.09	1.98 ± 0.14	4.08 ± 0.31	10.01 ± 2.7	0.59 ± 0.18	1.27 ± 0.34	1.95 ± 0.26	2.37 ± 0.34	0.63 ± 0.11	0.93 ± 0.02	0.63 ± 0.15	0.01 ± 0.01	1.77 ± 0.07	1.74 ± 0.1	1.04 ± 0.08	1.32 ± 0.17	1.26 ± 0.15	1.36 ± 0.16	0.66 ± 0.11	1.16 ± 0.21	1.72 ± 0.07
So2	Schaalia odontolytica	Actinomycetota	Actinomycetes	Actinomycetaceae	Quadri1	1.32 ± 0.30	1.55 ± 0.31	1.77 ± 0.17	1.37 ± 0.2	1.43 ± 0.32	1.67 ± 0.41	1.52 ± 0.33	1.58 ± 0.26	2.79 ± 0.5	2.22 ± 0.98	0.71 ± 0.06	3.76 ± 1.9	1.16 ± 0.17	0.84 ± 0.1	4.18 ± 3.53	1.86 ± 0.43	3.62 ± 1.13	6.47 ± 2.42	1.57 ± 0.98	1.36 ± 0.34	1.82 ± 0.24	7.45 ± 1.82	1.37 ± 0.29	1.21 ± 0.27	0.96 ± 0.19	2.5 ± 0.25	3.07 ± 1	1.24 ± 0.33	0.92 ± 0.1	1.87 ± 1.08	1.58 ± 0.6	1.12 ± 0.51	0.83 ± 0.13	0.98 ± 0.16	3.23 ± 2.52
Sor	Streptococcus oralis	Bacillota	Bacilli	Streptococcaceae	Quadri1	1.24 ± 0.18	1.25 ± 0.03	1.42 ± 0.16	1.4 ± 0.18	1.28 ± 0.17	1.55 ± 0.23	1.37 ± 0.19	1.6 ± 0.32	2 ± 1.04	3.24 ± 1.92	0.72 ± 0.07	1.63 ± 0.2	1.1 ± 0.01	1.03 ± 0.1	8.69 ± 2.38	1.15 ± 0.26	2.12 ± 0.92	4.53 ± 1.76	1.45 ± 0.53	1.22 ± 0.2	1.79 ± 0.63	2.03 ± 0.48	1.04 ± 0.26	1.12 ± 0.11	0.82 ± 0.27	0.61 ± 0.38	2.14 ± 0.96	1.32 ± 0.25	1.02 ± 0.03	1.4 ± 0.34	1.48 ± 0.27	1.2 ± 0.14	1.23 ± 0.38	1.1 ± 0.09	1.95 ± 0.35
Ss5	Streptococcus salivarius	Bacillota	Bacilli	Streptococcaceae	Quadri1	1.13 ± 0.20	1.45 ± 0.12	1.82 ± 0.21	1.31 ± 0.1	1.12 ± 0.21	1.58 ± 0.22	1.22 ± 0.27	1.06 ± 0.18	2.23 ± 0.91	2.69 ± 1.24	1 ± 0.29	1.15 ± 0.29	1.22 ± 0.11	0.84 ± 0.23	0.13 ± 0.03	1.95 ± 0.33	3.06 ± 1.15	4.46 ± 1.36	0.95 ± 0.47	1.19 ± 0.14	1.3 ± 0.49	3.08 ± 0.73	0.94 ± 0.24	0.85 ± 0.26	0.81 ± 0.08	1.73 ± 0.84	1.86 ± 0.6	0.62 ± 0.15	0.92 ± 0.04	0.92 ± 0.05	1.06 ± 0.13	1.1 ± 0.08	0.8 ± 0.15	0.91 ± 0.06	0.77 ± 0.23
Vd	Veillonella dispar	Bacillota	Negativicutes	Veillonellaceae	Quadri1	1.32 ± 0.07	1.51 ± 0.05	1.50 ± 0.08	1.29 ± 0.06	1.42 ± 0.12	1.63 ± 0.14	1.42 ± 0.11	1.42 ± 0.12	2.66 ± 0.75	2.54 ± 0.68	0.91 ± 0.1	2.13 ± 0.43	1.11 ± 0.11	1.28 ± 0.16	6.13 ± 2.8	1.95 ± 0.58	2.09 ± 0.4	3.41 ± 0.41	2.03 ± 0.18	1.36 ± 0.07	1.4 ± 0.16	4.21 ± 2.45	1.43 ± 0.04	1.2 ± 0.1	1.09 ± 0.13	1.17 ± 0.57	2.15 ± 0.23	1.26 ± 0.19	0.93 ± 0.03	0.86 ± 0.03	1.2 ± 0.17	0.84 ± 0.03	0.83 ± 0.19	1.09 ± 0.17	1.38 ± 0.24
Wn2	Winkia neuii	Actinomycetota	Actinomycetes	Actinomycetaceae	Quadri1	1.29 ± 0.34	1.49 ± 0.04	1.58 ± 0.19	1.53 ± 0.1	1.36 ± 0.37	1.62 ± 0.27	1.72 ± 0.36	1.6 ± 0.36	2.56 ± 0.44	2.71 ± 1.51	0.63 ± 0.02	2.66 ± 0.45	1.27 ± 0.16	1.01 ± 0.21	10.07 ± 1.39	2.03 ± 0.25	2.42 ± 0.75	5.53 ± 1.41	1.34 ± 0.89	1.54 ± 0.02	1.61 ± 0.43	7.86 ± 3.55	1.28 ± 0.24	0.99 ± 0.29	1.19 ± 0.12	1.8 ± 0.98	3.17 ± 0.68	0.93 ± 0.13	0.98 ± 0.01	1.85 ± 0.57	1.7 ± 0.45	1.11 ± 0.33	0.75 ± 0.13	0.9 ± 0.07	2.51 ± 1
Ck3	Corynebacterium kroppenstedtii	Actinomycetota	Actinomycetes	Corynebacteriaceae	Quadri2	0.98 ± 0.55	0.77 ± 0.19	1.23 ± 0.50	0.96 ± 0.33	0.92 ± 0.47	1.12 ± 0.64	0.97 ± 0.61	1.14 ± 0.55	2.46 ± 0.98	2.36 ± 0.99	0.57 ± 0.04	1.6 ± 0.04	1.08 ± 0.15	0.75 ± 0.21	1.15 ± 0.04	0.65 ± 0.5	1.56 ± 0.5	2.13 ± 1.14	1.24 ± 0.9	0.91 ± 0.32	1.37 ± 0.21	2.62 ± 1.8	0.78 ± 0.42	0.93 ± 0.22	0.95 ± 0.21	1.91 ± 1.19	2.24 ± 0.71	0.84 ± 0.27	0.88 ± 0.02	1.32 ± 0.34	1.23 ± 0.14	0.97 ± 0.14	0.8 ± 0.11	1 ± 0.18	1.31 ± 0.61
Cs2	Corynebacterium simulans	Actinomycetota	Actinomycetes	Corynebacteriaceae	Quadri2	0.87 ± 0.09	1.08 ± 0.03	1.15 ± 0.23	1.07 ± 0.14	0.9 ± 0.12	1.03 ± 0.28	1.06 ± 0.1	0.82 ± 0.11	3.15 ± 0.99	1.59 ± 0.51	0.59 ± 0.07	1.64 ± 0.83	1.19 ± 0.25	0.86 ± 0.15	1.98 ± 1.77	0.88 ± 0.24	1.52 ± 0.18	2.16 ± 0.55	1.01 ± 0.16	0.82 ± 0.15	1.3 ± 0.13	1.31 ± 0.77	0.63 ± 0.27	0.62 ± 0.19	0.6 ± 0.12	3.89 ± 3.17	1.15 ± 0.42	0.73 ± 0.12	1 ± 0.03	1.52 ± 0.42	1.96 ± 0.61	1.38 ± 0.47	1.01 ± 0.45	1.18 ± 0.25	1.48 ± 0.32
Ef3	Enterococcus faecalis	Bacillota	Bacilli	Enterococcaceae	Quadri2	0.98 ± 0.11	1.04 ± 0.18	1.37 ± 0.15	1.09 ± 0.06	1 ± 0.06	1.18 ± 0.06	1.13 ± 0.11	1.13 ± 0.03	3.18 ± 0.44	1.8 ± 0.58	0.67 ± 0.04	2.11 ± 0.49	1.32 ± 0.02	0.92 ± 0.14	3.9 ± 3.8	1.41 ± 0.08	0.75 ± 0.13	2.96 ± 0.43	1.23 ± 0.6	0.73 ± 0.1	1.69 ± 0.12	1.08 ± 0.42	0.78 ± 0.1	0.82 ± 0.15	0.73 ± 0.09	0.05 ± 0.03	1.07 ± 0.11	1.11 ± 0.17	1 ± 0.07	0.97 ± 0.07	0.93 ± 0.02	0.96 ± 0.16	0.98 ± 0.21	0.88 ± 0.02	0.97 ± 0.12
Rm2	Rothia mucilaginosa	Actinomycetota	Actinomycetes	Micrococcaceae	Quadri2	1.13 ± 0.29	0.89 ± 0.13	1.43 ± 0.32	1.11 ± 0.25	1.1 ± 0.32	1.26 ± 0.52	1.4 ± 0.41	1.33 ± 0.28	3.03 ± 1.07	2.15 ± 0.41	0.58 ± 0.03	3.68 ± 1.65	1.25 ± 0.22	0.88 ± 0.25	3.93 ± 2.91	0.65 ± 0.29	0.88 ± 0.24	2.67 ± 1.38	0.54 ± 0.29	0.84 ± 0.31	1.48 ± 0.59	0.89 ± 0.5	0.88 ± 0.38	0.79 ± 0.37	0.66 ± 0.15	3.03 ± 2.11	1.86 ± 0.83	0.8 ± 0.13	0.93 ± 0.03	1.29 ± 0.29	1.27 ± 0.12	1.11 ± 0.08	0.88 ± 0.02	0.97 ± 0.11	1.29 ± 0.12
Se4	Staphylococcus epidermidis	Bacillota	Bacilli	Staphylococcaceae	Quadri2	0.84 ± 0.24	0.88 ± 0.11	1.11 ± 0.26	1.03 ± 0.27	0.86 ± 0.25	1.16 ± 0.5	1.05 ± 0.34	1.23 ± 0.37	2.44 ± 0.36	1.85 ± 0.51	0.64 ± 0.05	1.83 ± 0.35	1.02 ± 0.2	0.53 ± 0.05	0.04 ± 0	1.32 ± 0.41	2.29 ± 0.3	4.5 ± 1.3	1.59 ± 0.61	1.01 ± 0.28	1.05 ± 0.4	2.89 ± 2.34	0.7 ± 0.31	0.66 ± 0.18	0.69 ± 0.29	0.97 ± 0.95	1.88 ± 0.83	1.1 ± 0.23	0.93 ± 0.05	2.36 ± 0.62	1.61 ± 0.1	1.46 ± 0.1	0.83 ± 0.08	1.05 ± 0.04	2.6 ± 0.47
Sha	Staphylococcus haemolyticus	Bacillota	Bacilli	Staphylococcaceae	Quadri2	0.98 ± 0.13	1.40 ± 0.28	2.01 ± 0.18	1.23 ± 0.17	1.05 ± 0.13	1.48 ± 0.05	1.22 ± 0.2	1.04 ± 0.17	2.07 ± 0.35	4.11 ± 2.57	0.9 ± 0.39	2.41 ± 0.2	1.25 ± 0.32	0.93 ± 0.37	7.77 ± 3.86	0.95 ± 0.21	3.18 ± 1.41	10.64 ± 2.28	0.83 ± 0.28	0.96 ± 0.04	1.92 ± 0.42	2.3 ± 1.62	0.59 ± 0.04	0.64 ± 0.11	0.4 ± 0.09	2.62 ± 1.33	1.92 ± 0.45	1.17 ± 0.16	1 ± 0.03	1.45 ± 0.3	1.37 ± 0.06	0.91 ± 0.02	0.84 ± 0.15	1.28 ± 0.13	1.2 ± 0.16
Sh3	Staphylococcus hominis	Bacillota	Bacilli	Staphylococcaceae	Quadri2	0.72 ± 0.15	1.05 ± 0.15	1.25 ± 0.22	1 ± 0.2	0.8 ± 0.14	0.91 ± 0.35	0.88 ± 0.11	0.97 ± 0.21	1.76 ± 0.35	2.19 ± 0.62	0.58 ± 0.03	1.73 ± 0.13	1 ± 0.14	1.2 ± 0.31	7.51 ± 3.74	1 ± 0.53	1.91 ± 0.57	3.8 ± 2.03	0.76 ± 0.03	0.67 ± 0.33	1.83 ± 0.05	1.68 ± 1.51	0.68 ± 0.31	0.59 ± 0.14	0.6 ± 0.16	0.01 ± 0.01	1.1 ± 0.63	1.35 ± 0.07	0.91 ± 0.06	1.35 ± 0.26	1.23 ± 0.2	1.45 ± 0.43	1.08 ± 0.24	1.01 ± 0.07	1.63 ± 0.36
Si1	Streptococcus infantis	Bacillota	Bacilli	Streptococcaceae	Quadri2	0.74 ± 0.08	0.81 ± 0.13	1.40 ± 0.20	1 ± 0.08	0.73 ± 0.09	1.08 ± 0.12	1.03 ± 0.13	1 ± 0.18	1.3 ± 0.29	4.01 ± 1.86	0.51 ± 0.05	1.88 ± 0.52	1.15 ± 0.04	0.56 ± 0.23	7.92 ± 3.68	1.06 ± 0.31	1.02 ± 0.51	7.09 ± 1.19	0.64 ± 0.07	0.5 ± 0.12	2.24 ± 0.83	0.32 ± 0.14	0.34 ± 0.08	0.49 ± 0.02	0.3 ± 0.01	0 ± 0.9	0.58 ± 0.19	1.06 ± 0.2	1.1 ± 0.09	1.04 ± 0.22	1.43 ± 0.1	0.87 ± 0.23	0.83 ± 0.07	0.96 ± 0.08	0.96 ± 0.2
Sl3	Staphylococcus lugdunensis	Bacillota	Bacilli	Staphylococcaceae	Quadri2	1.03 ± 0.24	1.20 ± 0.26	1.52 ± 0.45	1.16 ± 0.25	1.02 ± 0.21	1.34 ± 0.47	1.23 ± 0.27	1.22 ± 0.22	1.27 ± 0.71	0.81 ± 0.05	0.67 ± 0.09	1.97 ± 0.01	1.15 ± 0.17	0.86 ± 0.06	4.41 ± 3.42	1.31 ± 0.18	3.23 ± 1.17	6.27 ± 2.44	0.62 ± 0.25	0.91 ± 0.23	2.44 ± 0.39	2.56 ± 2.26	0.63 ± 0.22	0.98 ± 0.21	0.58 ± 0.18	2.04 ± 0.41	1.55 ± 0.54	1.06 ± 0.16	0.91 ± 0.03	1.22 ± 0.09	1.17 ± 0.17	1.11 ± 0.2	0.53 ± 0.06	1 ± 0.02	1.18 ± 0.1
Ss2	Streptococcus salivarius	Bacillota	Bacilli	Streptococcaceae	Quadri2	0.78 ± 0.04	1.01 ± 0.17	1.37 ± 0.49	1.1 ± 0.12	0.73 ± 0.03	1.22 ± 0.27	0.97 ± 0.11	1.17 ± 0.04	1.04 ± 1.04	3.49 ± 0.66	0.76 ± 0.09	1.52 ± 0.35	0.86 ± 0.03	1.08 ± 0.19	7.76 ± 3.87	0.79 ± 0.19	2.23 ± 1.34	9.01 ± 7.64	0.35 ± 0.28	0.46 ± 0.1	3.62 ± 1.38	1.78 ± 1.4	0.66 ± 0.19	0.62 ± 0.12	0.43 ± 0.03	0.13 ± 0.08	0.88 ± 0.31	0.85 ± 0.41	0.99 ± 0.02	0.99 ± 0.09	0.99 ± 0.09	0.94 ± 0.28	1.02 ± 0.16	0.84 ± 0.18	1.34 ± 0.66
Cg5	Cutibacterium granulosum	Actinomycetota	Actinomycetes	Propionibacteriaceae	Quadri3	1.60 ± 0.44	1.12 ± 0.10	1.56 ± 0.05	1.75 ± 0.4	1.6 ± 0.46	2.09 ± 0.39	1.83 ± 0.55	2 ± 0.5	2.15 ± 0.51	3.91 ± 2.81	0.49 ± 0.07	2.6 ± 0.91	1.34 ± 0.21	1.17 ± 0.19	4.04 ± 3.86	1.85 ± 0.39	4.41 ± 1.24	8.64 ± 2.1	1.41 ± 0.53	1.29 ± 0.45	2.1 ± 0.33	2.76 ± 1.13	1.5 ± 0.2	1.29 ± 0.3	1.22 ± 0.43	0.48 ± 0.4	5.21 ± 1.62	1.01 ± 0.05	1.34 ± 0.23	1.95 ± 0.23	1.69 ± 0.21	1 ± 0.19	1.22 ± 0.3	1.15 ± 0.08	2.37 ± 0.8
Ml	Micrococcus luteus	Actinomycetota	Actinomycetes	Micrococcaceae	Quadri3	1.28 ± 0.40	1.25 ± 0.23	1.49 ± 0.36	1.32 ± 0.3	1.31 ± 0.46	1.8 ± 0.96	1.5 ± 0.57	1.6 ± 0.54	2.58 ± 1.24	3.35 ± 1.18	0.6 ± 0.04	1.27 ± 0.27	1.27 ± 0.19	0.99 ± 0.23	4.04 ± 3.98	2.12 ± 0.65	1.64 ± 0.36	5.43 ± 1.86	1.69 ± 0.69	1.02 ± 0.44	1.79 ± 0.48	2.18 ± 1.59	1.26 ± 0.58	0.94 ± 0.39	0.84 ± 0.33	0.76 ± 0.73	3.08 ± 2.08	1.45 ± 0.13	0.99 ± 0.05	3.94 ± 0.57	1.99 ± 0.6	1.51 ± 0.16	0.94 ± 0.22	1.34 ± 0.23	6.46 ± 1.89
Sc1	Staphylococcus capitis	Bacillota	Bacilli	Staphylococcaceae	Quadri3	1.56 ± 0.51	1.32 ± 0.46	2.07 ± 0.50	1.66 ± 0.16	1.55 ± 0.47	2.13 ± 0.6	2.2 ± 0.51	2.04 ± 0.38	3.09 ± 0.79	4.77 ± 2.62	0.48 ± 0.04	2.41 ± 1.51	1.45 ± 0.09	0.93 ± 0.11	1.84 ± 0.78	1.99 ± 0.07	5.98 ± 1.26	9.73 ± 3.06	1.28 ± 0.73	1.21 ± 0.27	3.52 ± 0.52	6.68 ± 2.67	1.23 ± 0.29	1.04 ± 0.29	0.84 ± 0.25	0 ± 0.9	3.92 ± 0.95	1.37 ± 0.19	1.02 ± 0.13	3.05 ± 0.84	2.49 ± 0.55	1.68 ± 0.34	0.78 ± 0.34	1.31 ± 0.23	4.15 ± 2.23
1 group as determined by MDS analysis on the 41 variables, including gene expression (supplemental Table 6) and physiological variables (supplemental Table 5) 2 Results of epithelial cell and THP1 gene expression in response to individual bacterial stimulation, and of the mean expression for Quadri 1, 2 and 3 groups are given below and expressed as mean ± SEM. Differences between groups were asse…
