# Supplementary material for: Two human milk–like synthetic bacterial communities displayed contrasted impacts on barrier and immune responses in an intestinal quadricellular model
Source: ISME Commun. 2024 Jan 12;4(1):ycad019. doi: 10.1093/ismeco/ycad019 (PMC10897888; doi:10.1093/ismeco/ycad019)
Supplement: Supplementary_Table_7_revised_ycad019 [file supplementary_table_7_revised_ycad019.xlsx]

## Sheet: Feuil1
Supplementary Table 7: Cytokine production (IL-10 in the apical and basal compartment and TNF-α in the basal compartment) and TEER of the quadricellular model cells after 24h stimulation of the model by each SynCom. Results are expressed as mean ± SEM. Theoretical values for each SynCom were also calculated.
	Experimental values1						Theoretical values1, 2
	Control3	SynCom AI	SynCom HI	Control P4	p-value		Control values for theoretical SynComs 5	SynCom AI	SynCom HI	Control P4	p-value
IL-10 apical (pg/mL)	0.32 ± 0.32a	10.42 ± 1.46b	10.84 ± 2.41b	0.39 ± 0.30a	<0.001		0.50 ± 0.26x	29.69 ± 1.3y	27.09 ± 6.76y	2.45 ± 0.95x	<0.001
IL-10 basal (pg/mL)	10.67 ± 2.15	15.79 ± 1.37	13.51 ± 2.27	7.31 ± 2.02	0.08		21.58 ± 1.46	16.21 ± 2.49	18.82 ± 2.32	15.08 ± 1.06	0.1318
TNF-α basal (pg/mL)	55.27 ± 18.03a	95.25 ± 19.22ab	122.58 ± 18.04b	49.78 ± 9.37a	0.002		90.83 ± 6.73	88.67 ± 8.50	118.64 ± 31.66	92.11 ± 20.93	0.6517
TEER 0-3h6	1.00 ± 0.00	0.98 ± 0.01	0.98 ± 0.02	1.02 ± 0.03	0.135		1.00 ± 0.00	1.03 ± 0.01	1.02 ± 0.01	1.00 ± 0.02	0.1608
TEER 3-24h6	1.00 ± 0.00a	1.22 ± 0.02b	1.08 ± 0.01c	1.08 ± 0.03c	<0.001		1.00 ± 0.00	1.00 ± 0.01	1.00 ± 0.05	1.07 ± 0.01	0.2752
1 Differences between groups were assessed by two-way Analysis of Variance followed by Tukey test. Different letters (a, b, c) for the mean of a given variable (cytokine production or TEER) indicate homogeneous statistical processing groups that were significantly different according to Tukey test (P<0.05); *indicates a tendency (p < 0.1) for each SynCom to be different from control (Tukey test).…
