# Supplementary material for: Two human milk–like synthetic bacterial communities displayed contrasted impacts on barrier and immune responses in an intestinal quadricellular model
Source: ISME Commun. 2024 Jan 12;4(1):ycad019. doi: 10.1093/ismeco/ycad019 (PMC10897888; doi:10.1093/ismeco/ycad019)
Supplement: Supplementary_Table_8_revised_ycad019 [file supplementary_table_8_revised_ycad019.xlsx]

## Sheet: Feuil1
Supplementary Table 8: Normalized gene expression of the epithelial cells (Caco2, HT29-MTX and M cells) or THP1 cells of the quadricellular model after 24h stimulation by each SynCom. Results of epithelial cells and THP1 gene expression are expressed as mean ± SEM. Theoretical values for each SynCom were also calculated.
				Experimental values1						Theoretical values1, 2
Gene	Protein name	Cell type	Function	Control3	SynCom AI	SynCom HI	Control P4	p-value		Control values for theoretical SynComs 5	SynCom AI	SynCom HI	Control P4	p-value
CCL20	C-C Motif Chemokine Ligand 20	Epithelial	Immune	1.12 ± 0.19a	1.73 ± 0.23ab	2.35 ± 0.51b	2.06 ± 0.54ab	0.06		Nd	Nd	Nd	Nd	Nd
COX2 (PTGS2)	Cyclooxygenase-2	Epithelial	Immune	1.25 ± 0.21a	2.13 ± 0.23ab	3.09 ± 0.40b	2.76 ± 0.64ab	0.005		1.01 ± 0.12x	1.79 ± 0.2xy	1.97 ± 0.31y	1.73 ± 0.19xy	0.03275
CXCL8	Interleukin 8	Epithelial	Immune	1.15 ± 0.19a	1.84 ± 0.17ab	1.94 ± 0.35b	0.85 ± 0.08a	0.002		1.26 ± 0.47	2.76 ± 0.84	2.4 ± 1.04	3.13 ± 1.6	0.5634
DEFB4A	Defensin Beta 4A	Epithelial	Immune	1.97 ± 0.66	3.83 ± 0.74	1.96 ± 0.39	2.17 ± 0.10	0.047		Nd	Nd	Nd	Nd	Nd
FOXP3	Forkhead Box P3	Epithelial	Immune	1.06 ± 0.11a	0.68 ± 0.06b	0.81 ± 0.07ab	0.67 ± 0.08b	0.004		3.02 ± 1.65	3.59 ± 0.68	4.15 ± 1.38	5.24 ± 1.04	0.731
IFNB	Interferon Beta	Epithelial	Immune	1.08 ± 0.15	1.28 ± 0.46	0.53 ± 0.09	0.72 ± 0.28	0.223		Nd	Nd	Nd	Nd	Nd
IL-10	Interleukin 10	Epithelial	Immune	1.18 ± 0.22	0.99 ± 0.33	0.48 ± 0.09	0.92 ± 0.25	0.183		1.18 ± 0.09x	1.69 ± 0.11y	1.69 ± 0.08y	2.41 ± 0.08z	<0.001
IL-12	interleukin 12A	Epithelial	Immune	1.03 ± 0.08	1.38 ± 0.25	1.77 ± 0.42	1.10 ± 0.28	0.264		Nd	Nd	Nd	Nd	Nd
IL-18	Interleukin 18	Epithelial	Immune	1.05 ± 0.12	0.86 ± 0.12	0.76 ± 0.11	0.98 ± 0.16	0.371		1.03 ± 0.11	0.91 ± 0.03	0.93 ± 0.05	0.9 ± 0.16	0.7887
IL-6	Interleukin 6	Epithelial	Immune	2.13 ± 0.64	3.07 ± 0.40	2.73 ± 0.38	1.88 ± 0.34	0.345		1.48 ± 0.43	2.13 ± 0.37	2.52 ± 0.16	1.97 ± 0.32	0.3247
MYD88	MYD88 Innate Immune Signal Transduction Adaptor	Epithelial	Immune	1.03 ± 0.08	0.83 ± 0.09	0.91 ± 0.09	0.76 ± 0.07	0.188		1.5 ± 0.11	1.08 ± 0.06*	1.11 ± 0.13	1.33 ± 0.1	0.07533
SOD2	Superoxide Dismutase 2	Epithelial	Immune	1.01 ± 0.05	0.92 ± 0.04	1.20 ± 0.13	1.01 ± 0.05	0.071		Nd	Nd	Nd	Nd	Nd
TGFB1	Transforming Growth Factor Beta 1	Epithelial	Immune	1.03 ± 0.07	0.91 ± 0.05	1.06 ± 0.07	1.10 ± 0.07	0.03		1.11 ± 0.05	1.23 ± 0.07	1.19 ± 0.05	1.32 ± 0.05	0.141
TLR2	Toll Like Receptor 2	Epithelial	Immune	1.12 ± 0.17a	0.53 ± 0.07b	0.71 ± 0.07b	0.82 ± 0.05ab	<0.001		1.18 ± 0.17	1.1 ± 0.08	1.33 ± 0.31	1.29 ± 0.4	0.9254
TNFα	Tumor Necrosis Factor	Epithelial	Immune	1.001 ± 0.16a	2.40 ± 0.20bc	3.31 ± 0.41c	1.93 ± 0.32ab	<0.001		1.71 ± 0.22x	6.22 ± 1.27y	5.53 ± 0.85y	5.29 ± 0.74y	0.008055
CDH1	Epithelial cadherin	Epithelial	Barrier	1.05 ± 0.10	0.84 ± 0.09	0.79 ± 0.06	0.96 ± 0.07	0.136		1.36 ± 0.09	1.24 ± 0.09	1.25 ± 0.16	1.37 ± 0.14	0.8002
CLDN1	Claudin-1	Epithelial	Barrier	1.07 ± 0.13	0.86 ± 0.09	0.92 ± 0.09	0.97 ± 0.06	0.395		1.37 ± 0.11	1.22 ± 0.09	1.23 ± 0.17	1.34 ± 0.15	0.8031
CLDN3	Claudin-3	Epithelial	Barrier	1.01 ± 0.06	1.03 ± 0.08	0.85 ± 0.09	1.03 ± 0.10	0.199		1.18 ± 0.16	1.21 ± 0.05	1.14 ± 0.13	1.27 ± 0.16	0.9418
CLDN4	Claudin-4	Epithelial	Barrier	1.03 ± 0.06a	1.23 ± 0.08a	1.42 ± 0.14a	1.85 ± 0.28b	0.003		1.22 ± 0.11	1.53 ± 0.08	1.46 ± 0.23	1.49 ± 0.15	0.4499
CLDN7	Claudin-7	Epithelial	Barrier	1.19 ± 0.19	1.08 ± 0.15	0.98 ± 0.15	1.29 ± 0.16	0.529		1.24 ± 0.04	1.29 ± 0.04	1.33 ± 0.1	1.45 ± 0.05	0.1625
JAM-A	F11 Receptor	Epithelial	Barrier	1.04 ± 0.09	0.83 ± 0.07	0.91 ± 0.05	1.03 ± 0.08	0.061		1.55 ± 0.11	1.55 ± 0.15	1.6 ± 0.29	1.72 ± 0.15	0.9037
MUC1	Mucin 1	Epithelial	Barrier	1.07 ± 0.35	0.80 ± 0.24	1.64 ± 0.28	0.67 ± 0.12	0.113		2.35 ± 0.59	2.58 ± 0.33	2.68 ± 0.23	3.33 ± 0.48	0.5792
MUC5AC	Mucin 5AC	Epithelial	Barrier	1.15 ± 0.19	0.91 ± 0.23	1.58 ± 0.33	1.05 ± 0.21	0.129		2.05 ± 0.48	2.75 ± 0.43	3.44 ± 0.49	3.46 ± 0.07	0.1432
OCLN	Occludin	Epithelial	Barrier	1.13 ± 0.16	1.13 ± 0.10	1.24 ± 0.16	1.51 ± 0.17	0.144		1.27 ± 0.01	1.42 ± 0.09	1.47 ± 0.21	1.52 ± 0.22	0.6301
TFF3	Trefoil Factor 3	Epithelial	Barrier	1.01 ± 0.06a	0.78 ± 0.07b	0.80 ± 0.06ab	0.99 ± 0.10ab	0.019		1.11 ± 0.09x	0.71 ± 0.02y	0.67 ± 0.01y	0.87 ± 0.09xy	0.008
TJP1	Tight Junction Protein 1 (ZO-1)	Epithelial	Barrier	1.04 ± 0.10	0.94 ± 0.08	0.89 ± 0.08	1.03 ± 0.06	0.36		1.25 ± 0.13	1.41 ± 0.14	1.55 ± 0.19	1.62 ± 0.23	0.4597
CASP3	Caspase-3	Epithelial	Apoptosis/Proliferation	1.05 ± 0.11a	0.82 ± 0.08ab	0.68 ± 0.05b	0.83 ± 0.03ab	0.006		1.32 ± 0.06	0.9 ± 0.1*	0.99 ± 0.13	1.12 ± 0.1	0.05602
CASP8	Caspase-8	Epithelial	Apoptosis/Proliferation	1.05 ± 0.11	1.01 ± 0.11	0.91 ± 0.08	1.03 ± 0.12	0.795		1.24 ± 0.07x	0.84 ± 0.05y	0.88 ± 0.11xy*	1.01 ± 0.1xy	0.03006
MKI67	Marker Of Proliferation Ki-67	Epithelial	Apoptosis/Proliferation	0.95 ± 0.08	0.81 ± 0.07	0.89 ± 0.03	0.74 ± 0.05	0.14		1.39 ± 0.11	1.07 ± 0.15	1.1 ± 0.23	1.21 ± 0.21	0.5356
ALPI	Alkaline Phosphatase	Epithelial	Digestion	1.45 ± 0.21	1.54 ± 0.28	1.81 ± 0.24	2.01 ± 0.33	0.433		1.61 ± 0.28	2.16 ± 0.33	2.5 ± 0.47	2.15 ± 0.39	0.4117
CCL20	C-C Motif Chemokine Ligand 20	THP1	Immune	1.07 ± 0.14a	1.14 ± 0.13a	1.75 ± 0.22b	0.82 ± 0.13a	0.003		Nd	Nd	Nd	Nd	Nd
CCL3	C-C Motif Chemokine Ligand 3	THP1	Immune	1.04 ± 0.05	1.08 ± 0.09	1.40 ± 0.19	1.29 ± 0.17	0.167		Nd	Nd	Nd	Nd	Nd
COX2 (PTGS2)	Cyclooxygenase-2	THP1	Immune	1.04 ± 0.10	1.07 ± 0.12	1.21 ± 0.23	1.17 ± 0.19	0.85		0.98 ± 0.18	1.49 ± 0.14	2.28 ± 0.53*	1.37 ± 0.26	0.07287
CXCL8	Interleukin 8	THP1	Immune	1.20 ± 0.25	1.51 ± 0.23	1.96 ± 0.40	1.21 ± 0.44	0.261		0.98 ± 0.13x	1.62 ± 0.20xy	2.09 ± 0.24y	1.35 ± 0.22xy	0.01708
IL-10	Interleukin 10	THP1	Immune	1.09 ± 0.14	1.13 ± 0.19	1.11 ± 0.10	1.19 ± 0.18	0.982		1.07 ± 0.22	0.95 ± 0.03	1.01 ± 0.07	0.79 ± 0.07	0.6684
IL-18	Interleukin 18	THP1	Immune	1.07 ± 0.17	1.55 ± 0.23	1.25 ± 0.22	1.25 ± 0.36	0.418		Nd	Nd	Nd	Nd	Nd
MYD88	MYD88 Innate Immune Signal Transduction Adaptor	THP1	Immune	1.06 ± 0.12a	0.71 ± 0.05b	0.91 ± 0.05ab	1.05 ± 0.09a	0.016		1.00 ± 0.08	1.00 ± 0.05	1.05 ± 0.05	0.91 ± 0.05	0.6424
SOD2	Superoxide Dismutase 2	THP1	Immune	1.06 ± 0.12	1.57 ± 0.21	1.31 ± 0.21	1.40 ± 0.24	0.114		Nd	Nd	Nd	Nd	Nd
TGFB1	Transforming Growth Factor Beta 1	THP1	Immune	0.98 ± 0.04	0.99 ± 0.06	1.01 ± 0.05	1.05 ± 0.06	0.835		1.01 ± 0.04	1.02 ± 0.01	1.01 ± 0.04	1.02 ± 0.04	0.9955
TLR2	Toll Like Receptor 2	THP1	Immune	1.26 ± 0.16	1.06 ± 0.10	1.05 ± 0.07	0.89 ± 0.07	0.147		0.95 ± 0.09	0.98 ± 0.15	1.16 ± 0.13	1.04 ± 0.15	0.6784
TLR4	Toll Like Receptor 4	THP1	Immune	1.34 ± 0.30	1.56 ± 0.33	0.81 ± 0.16	1.24 ± 0.29	0.218		0.92 ± 0.10	0.88 ± 0.07	0.88 ± 0.03	0.79 ± 0.15	0.8531
TNFα	Tumor Necrosis Factor	THP1	Immune	1.07 ± 0.11	1.33 ± 0.12	1.28 ± 0.18	1.11 ± 0.12	0.354		1.09 ± 0.08	1.29 ± 0.10	1.48 ± 0.08*	1.10 ± 0.10	0.04801
CASP3	Caspase-3	THP1	Apoptosis/Proliferation	1.03 ± 0.1ab	0.9 ± 0.06ab	1.04 ± 0.10b	0.67 ± 0.08a*	0.035		Nd	Nd	Nd	Nd	Nd
CASP8	Caspase-8	THP1	Apoptosis/Proliferation	1.03 ± 0.08	0.88 ± 0.13	0.87 ± 0.12	0.83 ± 0.12	0.694		Nd	Nd	Nd	Nd	Nd
MKI67	Marker Of Proliferation Ki-67	THP1	Apoptosis/Proliferation	1.04 ± 0.10a	0.69 ± 0.05b	0.79 ± 0.05b	0.76 ± 0.08b	0.004		Nd	Nd	Nd	Nd	Nd
1 Differences between groups were assessed by two-way Analysis of Variance followed by Tukey test. Different letters (a, b, c) for a given gene expression in response to bacterial stimulation by the different SynCom indicate homogeneous statistical processing groups that were significantly different according to Tukey test (P<0.05); * indicates a tendency (p < 0.1) for each SynCom to be different…
